# Supplementary material for: Genome-wide detection of copy number variations using high-density SNP genotyping platforms in Holsteins
Source: BMC Genomics. 2013 Feb 27;14:131. doi: 10.1186/1471-2164-14-131 (PMC3639935; doi:10.1186/1471-2164-14-131)
Supplement: Additional file 1: Table S1 — The detailed features of CNVRs on autosomes identified in this study. Table S2. The detailed features of CNVRs on on the X chromosome identified in this study. Table S3. Information of the 17 CNVRs to be validated by qPCR and the primers used for qPCR. Table S4. Genes covered by or overlapped with CNVRs, their orthologs in human genome and comparison with genes included in Human Database of Genomic Variants (DGV). Table S5. Ontology (GO) analyses of genes in CNVRs detected in this study. Table S6. Pathway analyses of genes in CNVRs detected in this study. Table S7. QTLs harbored within or overlapped with identified CNVRs across the bovine genome. Table S8. Ratios of total CNVR length on a chromosome to the chromosomal length. Table S9. Genome coordinates of CNVRs converted in BTAU4.0 bovine genome assembly. [file 1471-2164-14-131-S1.xlsx]

## Sheet: Table S1
Table S1: The detailed features of CNVRs on autosomes identified in this study
CNVR ID	Chr	Start(bp)	End(bp)	Length(bp)	No. SNPs	Type	No. Samples	Frequency
1	1	2378661	2421981	43321	42	Loss	1	1.17647
2	1	2466918	2491052	24135	17	Loss	1	1.17647
3	1	12464145	12741828	277684	92	Gain	1	1.17647
4	1	12908863	13054495	145633	48	Gain	1	1.17647
5	1	14272105	14314176	42072	12	Gain	3	3.52941
6	1	14954234	15024872	70639	23	Gain	20	23.5294
7	1	16416133	16453472	37340	12	Gain	1	1.17647
8	1	17056540	17072149	15610	12	Gain	1	1.17647
9	1	27460341	27486654	26314	13	Gain	2	2.35294
10	1	30701874	30757150	55277	18	Gain	1	1.17647
11	1	31320775	31425832	105058	26	Gain	1	1.17647
12	1	38302172	38330161	27990	10	Gain	2	2.35294
13	1	42125128	42190693	65566	19	Loss	4	4.70588
14	1	48499242	48514883	15642	13	Gain	2	2.35294
15	1	52033889	52129876	95988	32	Loss	1	1.17647
16	1	68393896	68450855	56960	18	Loss	2	2.35294
17	1	93243530	93462266	218737	39	Gain	27	31.7647
18	1	93730576	93819471	88896	10	Loss	45	52.9412
19	1	103078859	103168693	89835	30	Gain	5	5.88235
20	1	124118724	124191812	73089	27	Gain	11	12.9412
21	1	143218233	143255456	37224	27	Loss	1	1.17647
22	1	145764292	145877915	113624	48	Loss	5	5.88235
23	1	146949494	147110229	160736	75	Loss	1	1.17647
24	1	147337528	147429091	91564	35	Loss	4	4.70588
25	2	4111495	4133052	21558	20	Loss	2	2.35294
26	2	55620739	55662790	42052	24	Gain	3	3.52941
27	2	66438411	66479319	40909	13	Gain	1	1.17647
28	2	81749541	81877152	127612	19	Gain	8	9.41176
29	2	82304177	82392776	88600	23	Gain	1	1.17647
30	2	82987606	83054006	66401	25	Loss	13	15.2941
31	2	98475696	98496473	20778	11	Gain	1	1.17647
32	2	100273809	100311544	37736	11	Gain	1	1.17647
33	2	112859692	112964321	104630	38	Loss	1	1.17647
34	2	124168169	124211492	43324	12	Loss	7	8.23529
35	2	124330343	124398570	68228	13	Loss	8	9.41176
36	2	130852457	130886436	33980	19	Loss	1	1.17647
37	2	133209366	133236851	27486	25	Loss	16	18.8235
38	2	135577686	135617581	39896	14	Loss	2	2.35294
39	2	135692300	135740083	47784	23	Loss	1	1.17647
40	3	706336	776764	70429	15	Gain	6	7.05882
41	3	17153189	17185461	32273	19	Loss	1	1.17647
42	3	31706001	31725866	19866	13	Loss	1	1.17647
43	3	33312599	33344118	31520	16	Loss	2	2.35294
44	3	37394538	37449443	54906	21	Gain	2	2.35294
45	3	38648466	38699163	50698	17	Loss	1	1.17647
46	3	40511241	40567792	56552	17	Gain	1	1.17647
47	3	45684060	45738160	54101	17	Gain	2	2.35294
48	3	54242502	54253993	11492	14	Gain	1	1.17647
49	3	54541000	54682807	141808	16	Gain	2	2.35294
50	3	63762327	63876068	113742	31	Gain	1	1.17647
51	3	84660496	84685030	24535	13	Loss	1	1.17647
52	3	109659673	109685396	25724	11	Loss	1	1.17647
53	3	113244723	113297466	52744	19	Loss	1	1.17647
54	3	118079768	118119003	39236	11	Loss	1	1.17647
55	4	22520058	22561116	41059	16	Gain	1	1.17647
56	4	31738259	31790534	52276	12	Gain	1	1.17647
57	4	32498197	32557684	59488	13	Gain	1	1.17647
58	4	37172175	37194406	22232	13	Loss	1	1.17647
59	4	39317251	39654969	337719	62	Gain	6	7.05882
60	4	66051466	66089621	38156	30	Loss	1	1.17647
61	4	83429553	83468395	38843	15	Gain	12	14.1176
62	4	92247520	92303937	56418	33	Gain	3	3.52941
63	4	105924787	105994555	69769	29	Loss	5	5.88235
64	4	106059685	106142458	82774	27	Gain	8	9.41176
65	4	107219556	107253901	34346	10	Gain	4	4.70588
66	4	108136944	108171759	34816	11	Gain	3	3.52941
67	4	108225979	108298969	72991	10	Gain	1	1.17647
68	4	113657341	113772916	115576	20	Gain	6	7.05882
69	4	114419925	114514111	94187	21	Loss	1	1.17647
70	4	114777273	114794572	17300	10	Loss	1	1.17647
71	5	2931475	2982061	50587	12	Gain	1	1.17647
72	5	47277482	47309704	32223	14	Loss	1	1.17647
73	5	58021130	58142392	121263	14	Gain	1	1.17647
74	5	58966295	59650955	684661	56	both	56	65.8824
75	5	75990992	76036148	45157	16	Loss	1	1.17647
76	5	76248982	76305223	56242	26	Loss	1	1.17647
77	5	107051299	107134976	83678	35	Loss	2	2.35294
78	5	109415616	109446648	31033	14	Loss	1	1.17647
79	5	110569767	110659277	89511	28	Loss	2	2.35294
80	5	111337464	111400956	63493	21	Loss	1	1.17647
81	5	114355659	114389955	34297	19	Loss	1	1.17647
82	5	115517566	115532475	14910	13	Loss	2	2.35294
83	5	115619321	115716208	96888	30	Loss	1	1.17647
84	5	117281795	117674213	392419	49	both	42	49.4118
85	5	118631902	118657667	25766	13	Loss	1	1.17647
86	5	119054594	119128278	73685	45	Loss	1	1.17647
87	5	119608515	119687257	78743	27	Loss	3	3.52941
88	6	10245091	10426802	181712	46	Gain	1	1.17647
89	6	33016248	33054026	37779	17	Loss	8	9.41176
90	6	38834676	38955154	120479	26	Gain	1	1.17647
91	6	53490358	53794478	304121	72	Loss	5	5.88235
92	6	54770490	54794939	24450	11	Gain	1	1.17647
93	6	60742798	60860213	117416	39	Gain	7	8.23529
94	6	75787570	75910801	123232	23	Gain	9	10.5882
95	6	77648895	77695736	46842	22	Gain	1	1.17647
96	6	106821831	106877176	55346	23	Loss	1	1.17647
97	6	106994402	107045738	51337	20	Loss	1	1.17647
98	6	107370316	107430799	60484	34	Loss	1	1.17647
99	6	108563255	108600887	37633	26	Gain	1	1.17647
100	6	108611641	108693226	81586	42	Gain	2	2.35294
101	6	119341342	119454666	113325	39	Loss	3	3.52941
102	7	3666026	3737495	71470	23	Loss	2	2.35294
103	7	3959794	3986035	26242	21	Loss	1	1.17647
104	7	10044994	10206359	161366	27	Gain	40	47.0588
105	7	10216191	11091861	875671	66	both	53	62.3529
106	7	11136869	11555132	418264	56	both	26	30.5882
107	7	15134645	15190305	55661	12	Loss	1	1.17647
108	7	16054798	16115149	60352	24	Loss	1	1.17647
109	7	30912656	30940996	28341	11	Loss	2	2.35294
110	7	36176161	36220342	44182	19	Loss	1	1.17647
111	7	38119995	38180203	60209	28	Loss	1	1.17647
112	7	39356592	39405593	49002	36	Loss	1	1.17647
113	7	40210606	40298668	88063	27	Loss	3	3.52941
114	7	40857968	40893125	35158	19	Loss	1	1.17647
115	7	42745346	42839105	93760	20	Gain	1	1.17647
116	7	42945525	43142825	197301	47	both	15	17.6471
117	7	46495752	46507791	12040	10	Loss	1	1.17647
118	7	46725491	46741006	15516	16	Loss	2	2.35294
119	7	53596268	53641290	45023	27	Gain	1	1.17647
120	7	63069344	63080956	11613	12	Loss	1	1.17647
121	7	63945578	63974181	28604	17	Loss	9	10.5882
122	7	70609121	70816154	207034	39	Gain	1	1.17647
123	7	78538054	78584955	46902	17	Gain	1	1.17647
124	7	94901311	94949800	48490	12	Loss	3	3.52941
125	8	12440991	12498395	57405	11	Gain	32	37.6471
126	8	12968107	13033777	65671	28	both	11	12.9412
127	8	24974542	25018534	43993	18	Gain	2	2.35294
128	8	32586828	32931536	344709	87	both	2	2.35294
129	8	34626261	34671455	45195	12	Loss	1	1.17647
130	8	35029964	35110640	80677	27	Gain	28	32.9412
131	8	55032758	55060853	28096	11	Loss	1	1.17647
132	8	61614265	61667640	53376	19	Gain	20	23.5294
133	8	94556246	94637822	81577	29	Gain	1	1.17647
134	8	96129918	96181815	51898	13	Loss	1	1.17647
135	9	3094245	3187944	93700	17	Loss	1	1.17647
136	9	27483994	27526681	42688	14	Loss	1	1.17647
137	9	30932163	30972803	40641	16	Loss	2	2.35294
138	9	44351018	44413216	62199	21	Loss	1	1.17647
139	9	45319473	45465776	146304	26	Gain	14	16.4706
140	9	48473345	48514448	41104	15	Gain	1	1.17647
141	9	49799513	49851506	51994	21	Gain	2	2.35294
142	9	51710370	52224543	514174	148	Loss	1	1.17647
143	9	56001573	56060497	58925	16	Gain	3	3.52941
144	9	57607674	57624896	17223	11	Loss	1	1.17647
145	9	70291171	70442420	151250	43	Gain	2	2.35294
146	9	71525299	71608476	83178	12	Gain	9	10.5882
147	9	76304626	76327382	22757	11	Loss	1	1.17647
148	9	93225551	93370986	145436	39	Loss	1	1.17647
149	9	96544687	96580931	36245	27	Loss	1	1.17647
150	10	1513505	1573751	60247	14	Loss	4	4.70588
151	10	11969278	12001586	32309	15	Loss	3	3.52941
152	10	21544982	21587180	42199	13	Loss	1	1.17647
153	10	22492853	24223514	1730662	105	both	29	34.1176
154	10	27061809	27095664	33856	19	Loss	10	11.7647
155	10	45364839	45390875	26037	14	Loss	2	2.35294
156	10	54187633	54253058	65426	24	Loss	1	1.17647
157	10	77610454	77627272	16819	11	Loss	4	4.70588
158	10	89030587	89055823	25237	10	Loss	1	1.17647
159	11	2017105	2040368	23264	12	Loss	3	3.52941
160	11	13023648	13060084	36437	14	Loss	1	1.17647
161	11	13597473	13620175	22703	15	Loss	1	1.17647
162	11	45742868	45777835	34968	20	Loss	1	1.17647
163	11	52672847	52702273	29427	16	Loss	1	1.17647
164	11	81555776	81593273	37498	18	Loss	2	2.35294
165	11	88653484	88693450	39967	10	Loss	1	1.17647
166	11	93445185	93467609	22425	11	Gain	6	7.05882
167	11	93501322	93571781	70460	16	Gain	3	3.52941
168	11	97895137	97963331	68195	33	Loss	5	5.88235
169	11	98788500	98821100	32601	16	Loss	2	2.35294
170	11	103825803	103920689	94887	24	Loss	2	2.35294
171	11	104283558	104307579	24022	17	Loss	1	1.17647
172	11	104571309	104616919	45611	18	Loss	1	1.17647
173	11	105707007	105750553	43547	11	Loss	1	1.17647
174	11	106196578	106294494	97917	21	Loss	1	1.17647
175	11	106643346	106716196	72851	42	Loss	12	14.1176
176	12	353008	432263	79256	18	Gain	1	1.17647
177	12	768457	809826	41370	17	Gain	2	2.35294
178	12	2192168	2329348	137181	86	Loss	1	1.17647
179	12	5693314	5772578	79265	14	Gain	2	2.35294
180	12	8146207	8267715	121509	40	Gain	1	1.17647
181	12	13815895	13836551	20657	18	Loss	1	1.17647
182	12	17257218	17283592	26375	16	Loss	1	1.17647
183	12	21784318	21805684	21367	15	Loss	1	1.17647
184	12	32054331	32218347	164017	17	Loss	11	12.9412
185	12	37677261	37756737	79477	33	Loss	1	1.17647
186	12	43406297	43504681	98385	34	Loss	1	1.17647
187	12	57644408	57684714	40307	13	Gain	4	4.70588
188	12	66855326	66866085	10760	12	Loss	1	1.17647
189	12	67537603	67576208	38606	10	Loss	2	2.35294
190	12	70458250	71274536	816287	46	both	21	24.7059
191	12	71440002	72123747	683746	35	both	25	29.4118
192	12	72174261	72264806	90546	12	Loss	11	12.9412
193	12	72432362	75238779	2806418	181	both	84	98.8235
194	12	75374251	75946247	571997	26	both	5	5.88235
195	12	89647276	89682156	34881	15	Loss	1	1.17647
196	13	8884367	8919775	35409	13	Loss	2	2.35294
197	13	43654009	43776717	122709	16	Gain	2	2.35294
198	13	55846162	55871972	25811	21	Loss	1	1.17647
199	13	62858269	62922675	64407	27	Loss	18	21.1765
200	14	1497296	1529914	32619	13	Loss	2	2.35294
201	14	2022413	2089613	67201	14	Loss	8	9.41176
202	14	2758369	2841522	83154	13	Loss	1	1.17647
203	14	3818612	3860629	42018	17	Loss	1	1.17647
204	14	51516955	51637875	120921	41	Gain	1	1.17647
205	14	52029599	52066038	36440	10	Gain	1	1.17647
206	14	67314952	67419255	104304	23	Gain	7	8.23529
207	14	79161833	79333815	171983	60	Loss	27	31.7647
208	15	54738	373904	319167	43	Gain	1	1.17647
209	15	650515	695497	44983	23	Gain	6	7.05882
210	15	3397987	3420608	22622	10	Loss	1	1.17647
211	15	3599570	3615124	15555	11	Gain	10	11.7647
212	15	27905645	27954091	48447	17	Loss	1	1.17647
213	15	40622372	40668712	46341	13	Loss	9	10.5882
214	15	47873132	47968279	95148	17	Gain	6	7.05882
215	15	49714456	49770322	55867	10	Gain	1	1.17647
216	15	51677689	51735354	57666	11	Loss	4	4.70588
217	15	53819870	53836302	16433	10	Loss	1	1.17647
218	15	69715299	69772635	57337	10	Loss	8	9.41176
219	15	71086304	71130580	44277	13	Loss	1	1.17647
220	15	79843368	79889015	45648	15	Gain	8	9.41176
221	15	80316180	80831076	514897	29	both	37	43.5294
222	15	81018176	81079571	61396	25	Loss	26	30.5882
223	16	5540018	5743889	203872	43	Loss	5	5.88235
224	16	5908813	6027593	118781	14	Gain	10	11.7647
225	16	8411635	8468342	56708	11	Gain	1	1.17647
226	16	9945204	10186082	240879	63	Loss	2	2.35294
227	16	10859069	10975736	116668	19	Loss	3	3.52941
228	16	42779531	42813289	33759	21	Loss	1	1.17647
229	16	46768931	46887759	118829	52	both	2	2.35294
230	16	51187476	51221289	33814	15	Loss	3	3.52941
231	16	52462159	52537603	75445	25	Loss	3	3.52941
232	16	55923183	55965154	41972	20	Loss	23	27.0588
233	17	22643383	22715447	72065	17	Gain	1	1.17647
234	17	23430444	23454233	23790	15	Gain	2	2.35294
235	17	26372625	26425220	52596	15	Gain	1	1.17647
236	17	37819640	37915731	96092	21	Gain	1	1.17647
237	17	41738251	41773340	35090	15	Loss	1	1.17647
238	17	50746686	50962760	216075	10	Loss	8	9.41176
239	17	57114451	57135986	21536	13	Loss	1	1.17647
240	17	66559744	66580938	21195	10	Loss	2	2.35294
241	17	67794315	67835624	41310	24	Loss	1	1.17647
242	17	70795963	70817022	21060	13	Loss	1	1.17647
243	17	73863557	73917742	54186	35	Gain	6	7.05882
244	17	74878327	74948921	70595	18	Loss	2	2.35294
245	18	1673395	1684616	11222	16	Loss	1	1.17647
246	18	12418878	12519571	100694	23	Gain	6	7.05882
247	18	13365474	13421111	55638	25	Gain	14	16.4706
248	18	13483509	13546439	62931	16	Loss	3	3.52941
249	18	13724571	13843640	119070	25	Loss	1	1.17647
250	18	19079471	19101329	21859	10	Loss	4	4.70588
251	18	25771404	25809619	38216	22	Loss	2	2.35294
252	18	26025181	26059989	34809	13	Loss	3	3.52941
253	18	27914135	28375996	461862	140	Gain	8	9.41176
254	18	57276596	57308841	32246	23	Loss	3	3.52941
255	18	61508908	61835029	326122	27	Loss	1	1.17647
256	18	62601881	62627959	26079	10	Loss	1	1.17647
257	19	444288	517206	72919	19	Loss	1	1.17647
258	19	8492167	8512505	20339	13	Loss	7	8.23529
259	19	12004129	12038064	33936	18	Loss	2	2.35294
260	19	13140675	13174587	33913	15	Loss	1	1.17647
261	19	21378640	21413061	34422	14	Loss	1	1.17647
262	19	22006751	22033656	26906	12	Loss	1	1.17647
263	19	25612218	25645759	33542	22	Loss	1	1.17647
264	19	35029665	35106467	76803	17	Loss	1	1.17647
265	19	35561126	35619269	58144	18	Loss	2	2.35294
266	19	43900901	44026559	125659	28	Loss	6	7.05882
267	19	48801884	48847500	45617	18	Loss	1	1.17647
268	19	50999227	51194835	195609	27	Loss	6	7.05882
269	19	51926960	51956990	30031	11	Loss	1	1.17647
270	19	52118030	52226743	108714	36	Loss	4	4.70588
271	19	52832402	52883732	51331	23	both	3	3.52941
272	19	54811995	54859800	47806	16	Loss	2	2.35294
273	19	55257191	55295443	38253	22	Loss	3	3.52941
274	19	55298818	55400789	101972	52	Loss	2	2.35294
275	19	58377771	58422617	44847	17	Loss	3	3.52941
276	19	62428661	62469241	40581	12	Loss	1	1.17647
277	19	63673271	63705636	32366	17	Loss	2	2.35294
278	20	5786088	5843423	57336	29	Loss	1	1.17647
279	20	16886873	16939858	52986	19	Gain	2	2.35294
280	20	39350230	39388277	38048	18	Gain	3	3.52941
281	20	45607197	45643753	36557	12	Gain	2	2.35294
282	20	49480597	49543757	63161	16	Gain	1	1.17647
283	20	55551218	55705916	154699	51	Loss	11	12.9412
284	20	59961547	60034418	72872	22	Gain	3	3.52941
285	20	60470161	60525562	55402	15	Gain	8	9.41176
286	20	70197795	70214044	16250	16	Loss	1	1.17647
287	20	71228942	71433871	204930	49	Loss	6	7.05882
288	21	2886133	2927918	41786	13	Loss	3	3.52941
289	21	28141413	28187688	46276	21	Loss	1	1.17647
290	21	29923689	29986462	62774	22	Gain	2	2.35294
291	21	34640667	34680144	39478	23	Loss	1	1.17647
292	21	35022317	35117225	94909	43	Loss	2	2.35294
293	21	35162460	35189178	26719	19	Gain	2	2.35294
294	21	35206337	35258118	51782	21	Gain	1	1.17647
295	21	41649585	42083460	433876	150	Gain	4	4.70588
296	21	46828271	46861629	33359	13	Loss	1	1.17647
297	21	56085982	56124260	38279	13	Loss	1	1.17647
298	21	57906813	57951129	44317	18	Loss	1	1.17647
299	21	58256729	58287757	31029	10	Loss	1	1.17647
300	22	11036102	11066494	30393	14	Loss	1	1.17647
301	22	12016850	12047812	30963	24	Loss	1	1.17647
302	22	13511925	13555581	43657	11	Loss	1	1.17647
303	22	20291128	20331448	40321	11	Loss	1	1.17647
304	22	25432508	25510109	77602	30	Loss	3	3.52941
305	22	42250591	42276986	26396	14	Loss	8	9.41176
306	22	50698621	50748422	49802	32	Loss	4	4.70588
307	22	53953055	53984787	31733	30	Loss	1	1.17647
308	22	56856298	56909257	52960	24	Loss	1	1.17647
309	22	59201628	59270219	68592	32	Loss	1	1.17647
310	22	59352442	59415156	62715	18	Loss	2	2.35294
311	22	60685502	60713519	28018	16	Loss	1	1.17647
312	22	60922481	60987720	65240	24	Loss	3	3.52941
313	23	17204453	17249264	44812	13	Loss	2	2.35294
314	23	25329895	25442124	112230	22	Gain	9	10.5882
315	23	25669376	26337243	667868	14	Gain	9	10.5882
316	23	28828468	28870776	42309	11	Gain	1	1.17647
317	23	29263908	29320903	56996	17	Gain	1	1.17647
318	23	49320967	49399446	78480	21	Loss	1	1.17647
319	24	8251846	8287086	35241	13	Gain	7	8.23529
320	24	37542074	37581537	39464	14	Loss	1	1.17647
321	24	47825627	47896363	70737	23	Loss	1	1.17647
322	24	48770246	48804054	33809	12	Loss	3	3.52941
323	25	330893	376323	45431	13	Loss	3	3.52941
324	25	571753	703653	131901	55	Loss	8	9.41176
325	25	1037083	1157645	120563	51	Loss	5	5.88235
326	25	9479797	9530118	50322	11	Loss	1	1.17647
327	25	9615561	9664651	49091	11	Gain	3	3.52941
328	25	11193753	11209094	15342	10	Loss	1	1.17647
329	25	24945301	24980163	34863	12	Loss	1	1.17647
330	25	35244849	35342491	97643	35	Loss	1	1.17647
331	25	41250992	41289518	38527	10	Loss	1	1.17647
332	25	41762107	41857434	95328	28	Loss	1	1.17647
333	25	41953370	41991431	38062	12	Loss	4	4.70588
334	25	42606233	42652301	46069	18	Loss	2	2.35294
335	26	3618349	3689522	71174	19	Gain	2	2.35294
336	26	18266705	18307803	41099	11	Loss	2	2.35294
337	26	24378340	24432758	54419	30	Loss	1	1.17647
338	26	27020371	27046090	25720	11	Loss	1	1.17647
339	26	37319281	37342328	23048	13	Loss	1	1.17647
340	26	44556847	44630586	73740	24	Loss	9	10.5882
341	26	44871454	44908513	37060	15	Loss	3	3.52941
342	26	46526880	46559726	32847	26	Loss	1	1.17647
343	26	46580361	46748118	167758	62	Loss	1	1.17647
344	27	8014112	8057444	43333	14	Loss	1	1.17647
345	27	35055554	35113540	57987	38	Loss	1	1.17647
346	28	2475524	2860512	384989	43	Loss	13	15.2941
347	28	13477213	13554301	77089	30	Loss	2	2.35294
348	28	20572681	20620644	47964	17	Loss	1	1.17647
349	28	35692135	35901710	209576	67	Gain	1	1.17647
350	28	37841436	37857446	16011	11	Loss	2	2.35294
351	28	41889186	41907329	18144	11	Loss	1	1.17647
352	29	27363231	27409510	46280	12	Loss	2	2.35294
353	29	27942611	27965621	23011	11	Gain	1	1.17647
354	29	29518983	29538314	19332	10	Loss	1	1.17647
355	29	41876728	41899648	22921	10	Loss	1	1.17647
356	29	42455680	42532912	77233	16	Gain	3	3.52941
357	29	46114129	46141944	27816	12	Loss	4	4.70588
358	29	50406176	50444320	38145	10	Loss	1	1.17647
based on UMD3.1 bovine genome assembly

## Sheet: Table S2
Table S2: The detailed features of CNVRs on on the X chromosome identified in this study
CNVR ID	Chr	Start(bp)	End(bp)	Length(bp)	No. SNPs	Type	No. Samples	Frequency
359	X	35747690	37316701	1569012	19	Gain	16	18.1818
360	X	43012894	43101763	88870	10	Loss	1	1.13636
361	X	69312310	69374495	62186	15	Loss	3	3.40909
362	X	74614513	74643582	29070	12	Loss	2	2.27273
363	X	77742160	77814341	72182	15	Gain	3	3.40909
364	X	137324586	137507665	183080	98	Gain	71	80.6818
365	X	137834335	139048093	1213759	481	Gain	76	86.3636
366	X	140113328	140391131	277804	179	Gain	73	82.9545
367	X	144029324	148820237	4790914	2618	both	84	95.4545
based on UMD3.1 bovine genome assembly

## Sheet: Table S3
Table S3 Information of the 17 CNVRs to be validated by qPCR and the primers used for qPCR
Validating result	Information of the 17 CNVRs							Primers used in quantitative PCR analyses of the 17 CNVRs
	CNVR_No.	Chr.	Start(bp)	End(bp)	Length(bp)	Frequency	Type	Primer_ID	Position (bp)	Length(bp)	Forward (5'-3')	Reverse (5'-3')
Validated CNVRs	104	7	10044994	10206359	161366	47.0588	Gain	7-4	10173040-10173154	115bp	CAACACTAGCCCCTAACTTTGTCTAC	CTTGCTTCATCATATTCAAGGTCATA
	139	9	45319473	45465776	146304	16.4706	Gain	9-1	45454091-45454275	185bp	TGGGAGGAACAGCAGTACATAAA	CACAAAGGACATCAGTCAGGAGG
			45319473	45465776	146304	16.4706	Gain	9-3	45454344-45454502	159bp	ATTCTCCTGAATGGGACTCACTG	ACTCCTATGTCATCTGCTGCTCT
	193	12	72432362	75238779	2806418	98.8235	Both	12-2	72688385-72688486	102bp	GAGCTATTACCTCTTACTTCTCCCTG	GTTTGAAATCCCACTCTACCACTTA
	346	28	2475524	2860512	384989	15.2941	Loss	28-1	2855107-2855221	115bp	ATGGAGTTGGGATCTTAGTGGTG	TCTGTAGGGTAAGGCTTGATGGT
			2475524	2860512	384989	15.2941	Loss	28-7	2557029-2557191	163bp	TTATGTACTTGCGTCCCACTACCA	AAAGTCCCGTTTCTGTCCAATAGC
	36	2	130852457	130886436	33980	1.17647	Loss	2-1	130858734-130858962	229bp	CAG GGT CAG GTC ATC TTC AC	TCA AGT CTT CTC CGA GTG CT
	174	11	106196578	106294494	97917	1.17647	Loss	11-1	106202650-106202745	96bp	TGC GGT TGT TCA GCG ACT	AGC CCT CAA GGT CCT GGT
	231	16	52462159	52537603	75445	3.52941	Loss	16-1	52513877-52514147	271bp	ACC CAA GTC AGC ACA AAG AG	TTA TGC CTG TTC AGA CCC
	287	20	71228942	71433871	204930	7.05882	Loss	20-1	71237772-71237985	214bp	TTA GGA GAA AGG CAG GAG	AAG GAC ACA GAG AAG ACG
			71228942	71433871	204930	7.05882	Loss	20-2	71239221-71239449	229bp	TCT CTC CAT CAC TTG CCA TC	TCA CGC TCC CAA CTA CGA AC
	295	21	41649585	42083460	433876	4.70588	Gain	21-1	41957116-41957266	151bp	AAA GCC TTG AAG CAT ACC	CAT TGA CGC CAA ACT CTC
			41649585	42083460	433876	4.70588	Gain	21-2	41693152-41693468	317bp	GTT GCT ACG GTC CTG CTC TT	CCA TTC TTA CAT CCC ATT CC
	306	22	50698621	50748422	49802	4.70588	Loss	22-2	50723675-50723798	124bp	AGG CAG AGG ATG TGA GAC	TGG GAA GGG TGA GAA AAG
	221	15	80316180	80831076	514897	43.5294	Both	15-1	80686455-80686611	157bp	CGC TAT TTC TTG CTC TGA C	CAC TTT CCT TCT CCC TAC
	367	X	144029324	148820237	4790914	95.4545	Both	X-1	144471571-144471803	233bp	TGT TGC CGT GTC CAC CTC T	TTC CTC CAG TCC CTC TTA CCT C
	359	X	35747690	37316701	1569012	18.1818	Gain	X-2	36572625-36572803	179bp	GGA AGC CAG AAT AGT GAA TG	TGA GGT CCA AGT GAG CGT AT
Unvalidated CNVRs	77	5	107051299	107134976	83678	2.35294	Loss	5-3	107052369-107052469	101bp	GGAGATGGATTTGGGCTAACG	CAAAGTTGCCTTGCGACACG
								5-4	107049176-107049308	133bp	TGCGGCGTCACCGACTACA	CCAGCCTCACCGTTTTCCA
	132	8	61614265	61667640	53376	23.52941176	Gain	8-5	61637831-61637959	129bp	GTTCAGACAGGCTCATTGACCACT	ACAGAGCACCTTTATGAAATCCCT
			61614265	61667640	53376	23.5294	Gain	8-8	61643654-61643807	154bp	GGGAGCAACCTTCTTTCCTTTA	CCATTCACTGCCTACCAAACTG
	324	25	571753	703653	131901	9.41176	Loss	25-1	580792-580968	177bp	GGGGACCCTGTGACTTGCT	ACATAGACCACCCACCCATTTT
	357	29	46114129	46141944	27816	4.70588	Loss	29-2	46131536-46131676	141bp	CCCACCTGTACCATCATCCATA	CCTCAGTTTCCACATCTGTCCC
			46114129	46141944	27816	4.70588	Loss	29-7	46115428-46115546	119bp	ACACCGAAACCAACCTCATCTC	CCAGCCTACCTCATTGAACTCG
	control gene	20						BTF-1	8484808-8482970	163bp	GGCAGCAAACACTTTCACCATT	AGCAAAACCGCTACTAGCAAACTC

## Sheet: Table S4
Table S4：Genes covered by or overlapped with CNVRs, their orthologs in human genome and comparison with genes included in Human Database of Genomic Variants (DGV)
CNVR_ID	Chr.	CNVR Start (bp)	CNVR End (bp)	Ensembl Gene ID	Gene Start (bp)	Gene End (bp)	Associated Gene Name	Gene Biotype	Description	Homologous Human Ensembl Gene ID	Human Gene Name	Included in DGV	variantid
1	1	2378661	2421981	ENSBTAG00000012412	2382873	2459950	URB1	protein_coding	URB1 ribosome biogenesis 1 homolog (S. cerevisiae) [Source:HGNC Symbol;Acc:17344]	ENSG00000142207	URB1	Y	827360, 1684514, 1684687, 1685333, 2402089, 2410289, 2566713, 2567418, 2704067
2	1	2466918	2491052	ENSBTAG00000023718	2462828	2476977	MRAP	protein_coding	melanocortin 2 receptor accessory protein [Source:HGNC Symbol;Acc:1304]	ENSG00000170262	MRAP	Y	1684514, 1684687, 1685187, 1840189, 1874694, 1883976, 2402089, 2410289, 2566672, 2566856, 2567068, 2567267, 2704067
2	1	2466918	2491052	ENSBTAG00000016619	2490259	2502545	MS18A_BOVIN	protein_coding	Protein Mis18-alpha [Source:UniProtKB/Swiss-Prot;Acc:A5D7N9]	ENSG00000159055	MIS18A	Y	1684514, 1684687, 2402089, 2410289, 2704067
6	1	14954234	15024872	ENSBTAG00000003301	14791090	15026555	NCAM2	protein_coding	neural cell adhesion molecule 2 [Source:HGNC Symbol;Acc:7657]	ENSG00000154654	NCAM2	Y	347542, 355441, 697841, 1178872, 1232996, 1680671, 1682575, 1683660, 1684048, 1684479, 1684508, 1684578, 1684580, 1684837, 1685060, 2196565, 2197796, 2206368, 2401094, 2402127, 2403008, 2403650, 2403715, 2409429, 2410537, 2566540, 2566941, 2566945, 2566977, 2567104, 2567285, 2567288, 2567330, 2567644, 2708267, 2709029
16	1	68393896	68450855	ENSBTAG00000018777	68263141	68420954	ADCY5	protein_coding	adenylate cyclase 5 [Source:HGNC Symbol;Acc:236]	ENSG00000173175	ADCY5	Y	370959, 381505, 511085, 511253, 514793, 893860, 894592, 895293, 896056, 898367, 898984, 899220, 899655, 1816500, 1833908, 1873123, 1881916, 2419074
16	1	68393896	68450855	ENSBTAG00000044318	68426382	68426496	5S_rRNA	rRNA	5S ribosomal RNA [Source:RFAM;Acc:RF00001]
17	1	93243530	93462266	ENSBTAG00000044291	93280499	93280759	7SK	misc_RNA	7SK RNA [Source:RFAM;Acc:RF00100]	ENSG00000253020	7SK	N
17	1	93243530	93462266	ENSBTAG00000029452	93356880	93356990	5S_rRNA	rRNA	5S ribosomal RNA [Source:RFAM;Acc:RF00001]
19	1	103078859	103168693	ENSBTAG00000006975	103088853	103204728	SI	protein_coding	sucrase-isomaltase, intestinal [Source:RefSeq peptide;Acc:NP_001107661]	ENSG00000090402	SI	Y	893962, 894227, 897696, 897925, 1210930, 1223421, 1807863, 1812815
21	1	143218233	143255456	ENSBTAG00000009132	143211539	143246217	A2VDV7_BOVIN	protein_coding	transmembrane protease serine 2 [Source:RefSeq peptide;Acc:NP_001075054]	ENSG00000184012	TMPRSS2	Y	708787, 1664969, 1665125, 1676657, 1682058, 1683873, 1684715, 1685086, 1828824, 1835875, 1874281, 1883740, 2567062, 2567293, 2567313, 2567775
22	1	145764292	145877915	ENSBTAG00000010658	145770058	145797205	K6PL_BOVIN	protein_coding	6-phosphofructokinase, liver type [Source:UniProtKB/Swiss-Prot;Acc:A1A4J1]	ENSG00000141959	PFKL	Y	322502, 325171, 1180239, 1216848, 1223402, 1231952, 1679798, 1681660, 1682363, 1684537, 1684711, 1829231, 1866161, 1872233, 2401512, 2409702, 2566534, 2566975, 2567081, 2567084, 2567204, 2567351
22	1	145764292	145877915	ENSBTAG00000019589	145801880	145813313	Q17QN7_BOVIN	protein_coding	hypothetical protein LOC518967 [Source:RefSeq peptide;Acc:NP_001069249]	ENSG00000160226	C21orf2	Y	322502, 325171, 1681660, 1682027, 1684660, 2401512, 2409702, 2567004, 2567190
22	1	145764292	145877915	ENSBTAG00000021901	145830610	145871792	TRPM2	protein_coding	transient receptor potential cation channel, subfamily M, member 2 [Source:HGNC Symbol;Acc:12339]	ENSG00000142185	TRPM2	Y	322502, 325171, 376552, 383297, 517165, 1199718, 1230507, 1342728, 1680656, 1680851, 1680900, 1681660, 1681978, 1682150, 1682798, 1683116, 1683542, 1683552, 1683663, 1683665, 1684628, 1818924, 1824018, 1835291, 1839767, 1845314, 1851448, 1851703, 1856837, 1857390, 1858344, 1864867, 1871597, 1874959, 1876390, 1881963, 1882064, 1883874, 2401512, 2409702, 2566740, 2566845, 2567030, 2567085, 2567185,…
22	1	145764292	145877915	ENSBTAG00000046909	145869329	145869369		snoRNA
23	1	146949494	147110229	ENSBTAG00000023907	146989244	147040968	COL18A1	protein_coding	collagen alpha-1(XVIII) chain [Source:RefSeq peptide;Acc:NP_001076857]	ENSG00000182871	COL18A1	Y	524253, 693013, 696975, 703561, 707619, 710692, 1177440, 1189050, 1192477, 1192876, 1195571, 1202917, 1205335, 1212289, 1217042, 1218021, 1219271, 1222548, 1224507, 1680960, 1681261, 1681371, 1681411, 1681954, 1682024, 1682134, 1682384, 1682843, 1683028, 1683301, 1683416, 1683510, 1683627, 1683941, 1684011, 1684221, 1684462, 1684536, 1684859, 1684923, 1685047, 1685112, 1685344, 1685355, 2195096, …
23	1	146949494	147110229	ENSBTAG00000024162	147044111	147067542	SLC19A1	protein_coding	folate transporter 1 [Source:RefSeq peptide;Acc:NP_001069921]	ENSG00000173638	SLC19A1	Y	374678, 378715, 710692, 1189050, 1192876, 1195571, 1205335, 1212289, 1218021, 1219271, 1222548, 1681572, 1682133, 2566558, 2566786, 2567071, 2567206, 2567337, 2567382, 2567836, 3285688
24	1	147337528	147429091	ENSBTAG00000030775	147132679	147359843	Q17QV0_BOVIN	protein_coding	poly(rC)-binding protein 3 [Source:RefSeq peptide;Acc:NP_001069752]	ENSG00000183570	PCBP3	Y	520525, 521605, 1339635, 1679220, 1681204, 1681292, 1681448, 1681490, 1681526, 1681651, 1681758, 1682009, 1682099, 1682103, 1682232, 1682259, 1682274, 1682494, 1682905, 1683039, 1683161, 1683169, 1683176, 1683220, 1683297, 1683835, 1684538, 1684883, 1685171, 1685326, 1685500, 1761212, 1777885, 1813108, 1828669, 1829299, 1829750, 1833839, 1841786, 1846469, 1847147, 1850377, 1852403, 1852538, 18559…
24	1	147337528	147429091	ENSBTAG00000011802	147404396	147423644	COL6A1	protein_coding	collagen alpha-1(VI) chain [Source:RefSeq peptide;Acc:NP_001137337]	ENSG00000142156	COL6A1	Y	1165544, 1166252, 1227138, 1227469, 1677553, 1680967, 1681535, 1681700, 1682519, 1683477, 1683528, 1683690, 1684066, 1685180, 1685385, 1685518, 2194165, 2198073, 2402115, 2410131, 2567024, 2567116, 2567209, 2567246, 2567643, 2702524
25	2	4111495	4133052	ENSBTAG00000006157	4111871	4149372	HS6ST1	protein_coding	heparan sulfate 6-O-sulfotransferase 1 [Source:HGNC Symbol;Acc:5201]	ENSG00000136720	HS6ST1	Y	708542, 827866, 1179673, 1203526, 1204169, 1219482, 1221696, 2031454, 2581553, 2589967
32	2	100273809	100311544	ENSBTAG00000005239	100306471	100307061		protein_coding	Uncharacterized protein [Source:UniProtKB/TrEMBL;Acc:E1BMX8]	ENSG00000102178	UBL4A	Y	316720, 317090, 318070, 318677, 319948, 321437, 321718, 323334, 324796, 326146, 879969, 1172745, 1195239, 1230950
33	2	112859692	112964321	ENSBTAG00000008717	112870323	112900274	Q9N1C4_BOVIN	protein_coding	Nexin [Source:UniProtKB/TrEMBL;Acc:Q9N1C4]	ENSG00000135919	SERPINE2	Y	2033880, 2581900, 2583929, 3447777
36	2	130852457	130886436	ENSBTAG00000020102	130830285	130858979	EPHA8	protein_coding	EPH receptor A8 [Source:HGNC Symbol;Acc:3391]	ENSG00000070886	EPHA8	Y	1339728, 1343775, 1786677, 1813622, 1823418, 1846214, 1866502, 1869979, 1871409, 2185265, 2185630, 2185704, 2185879, 2187216, 2187749, 2187785, 2188945, 2193891, 2206611, 2402796, 2409112, 2707007, 2714446
37	2	133209366	133236851	ENSBTAG00000039122	133224531	133246491	E1BEG8_BOVIN	protein_coding	Uncharacterized protein [Source:UniProtKB/TrEMBL;Acc:E1BEG8]	ENSG00000127472	PLA2G5	Y	148862, 149043, 151191, 378609, 380635, 1168012, 1175014, 1177330, 1182457, 1220307, 1841445, 1856269, 1860057, 1872164, 1879302
38	2	135577686	135617581	ENSBTAG00000000684	135557345	135672091	ARHGEF10L	protein_coding	rho guanine nucleotide exchange factor 10-like protein [Source:RefSeq peptide;Acc:NP_001039762]	ENSG00000074964	ARHGEF10L	Y	149010, 152374, 153828, 374039, 383828, 709727, 1174066, 1225924, 1678140, 2186901, 2187621, 2188011, 2188581, 2190089, 2190445, 2193286, 2197108, 2198241
40	3	706336	776764	ENSBTAG00000020969	587034	768209	A7YVH8_BOVIN	protein_coding	Uncharacterized protein [Source:UniProtKB/TrEMBL;Acc:F1MBJ1]	ENSG00000143164	DCAF6	Y	147902, 148718, 148735, 149635, 150552, 151136, 322807, 323856, 325560, 521203, 2187338, 2187812, 2188196, 2188990, 2190670, 2191960, 2193227
40	3	706336	776764	ENSBTAG00000045995	759066	759496		pseudogene
40	3	706336	776764	ENSBTAG00000020968	768307	799012	BRP44	protein_coding	brain protein 44 [Source:HGNC Symbol;Acc:24515]	ENSG00000143158	BRP44	Y	322807, 325560
41	3	17153189	17185461	ENSBTAG00000012638	17163820	17165262	S10AC_BOVIN	protein_coding	Protein S100-A12 [Source:UniProtKB/Swiss-Prot;Acc:P79105]	ENSG00000163221	S100A12	N
41	3	17153189	17185461	ENSBTAG00000006505	17176217	17179005	S100A9	protein_coding	protein S100-A9 [Source:RefSeq peptide;Acc:NP_001039793]	ENSG00000163220	S100A9	Y	372307, 379804
42	3	31706001	31725866	ENSBTAG00000022580	31719424	31733085	CA183_BOVIN	protein_coding	Uncharacterized protein C1orf183 homolog [Source:UniProtKB/Swiss-Prot;Acc:A6QP24]	ENSG00000197852	FAM212B	N
43	3	33312599	33344118	ENSBTAG00000007352	33302949	33325104	KCNC4	protein_coding	potassium voltage-gated channel, Shaw-related subfamily, member 4 [Source:HGNC Symbol;Acc:6236]	ENSG00000116396	KCNC4	Y	152829, 153380, 153752, 2187093
43	3	33312599	33344118	ENSBTAG00000001981	33337960	33373481	SLC6A17	protein_coding	orphan sodium- and chloride-dependent neurotransmitter transporter NTT4 [Source:RefSeq peptide;Acc:NP_001160045]	ENSG00000197106	SLC6A17	Y	153175, 370837, 378898, 379371, 380809
46	3	40511241	40567792	ENSBTAG00000021217	40448699	40682012	Q863E3_BOVIN	protein_coding	collagen alpha-1(XI) chain [Source:RefSeq peptide;Acc:NP_001159981]	ENSG00000060718	COL11A1	Y	147865, 147877, 148885, 151268, 696219, 703637, 706767, 707968, 711636, 1183379, 1232824, 1840989, 1867307, 1880000, 2185395, 2185861, 2187096, 2187119, 2187133, 2191086, 2192075, 2400094, 2402065, 2403573, 2405701, 2408520, 2700911, 2707833
47	3	45684060	45738160	ENSBTAG00000031358	45563732	46487165	DPYD	protein_coding	dihydropyrimidine dehydrogenase [Source:RefSeq peptide;Acc:NP_776466]	ENSG00000188641	DPYD	Y	147639, 147694, 147854, 148934, 148982, 150199, 150398, 150948, 151599, 369071, 369322, 370554, 370729, 371335, 378298, 381218, 382093, 382862, 383798, 523008, 712555, 826240, 828349, 1171689, 1173660, 1187423, 1188071, 1211649, 1220431, 1223982, 1226072, 1231648, 2185261, 2185349, 2185545, 2185750, 2186144, 2187176, 2189193, 2189361, 2189908, 2190273, 2191141, 2191479, 2191494, 2191626, 2191970,…
48	3	54242502	54253993	ENSBTAG00000015060	54253047	54269514	Q0IID3_BOVIN	protein_coding	guanylate-binding protein 5 [Source:RefSeq peptide;Acc:NP_001069214]	ENSG00000154451	GBP5	Y	1201840, 1229229
49	3	54541000	54682807	ENSBTAG00000037634	54587049	54609180		protein_coding		ENSG00000162645	GBP2	Y	698906, 2187902
49	3	54541000	54682807	ENSBTAG00000043876	54610767	54610931	U2	snRNA	U2 spliceosomal RNA [Source:RFAM;Acc:RF00004]	ENSG00000252847	U2	N
49	3	54541000	54682807	ENSBTAG00000014529	54643139	54683050	A6QPV3_BOVIN	protein_coding	guanylate binding protein 4 [Source:RefSeq peptide;Acc:NP_001095731]	ENSG00000213512	GBP7	Y	147933, 148979, 151013, 2187806, 2187902, 2188683, 2189220, 2190459, 2193072
52	3	109659673	109685396	ENSBTAG00000009269	109574933	109667304	GRIK3	protein_coding	glutamate receptor, ionotropic, kainate 3 [Source:HGNC Symbol;Acc:4581]	ENSG00000163873	GRIK3	Y	147445, 148159, 149221, 149421, 152842, 154230, 374214, 381361, 524410, 1175423, 1223142, 1338904, 1339645, 1817866, 1832789, 1840769, 1841589, 1862464, 1873860, 1881053, 2185029, 2186494, 2186517, 2187491, 2187555, 2187655, 2188204, 2189030, 2189297, 2189461, 2189495, 2192520, 2192791, 2193279
53	3	113244723	113297466	ENSBTAG00000008942	113219680	113266318	Q08DA6_BOVIN	protein_coding	ephexin-1 [Source:RefSeq peptide;Acc:NP_001070394]	ENSG00000066248	NGEF	Y	521408, 523305, 523765, 824411, 1168223, 1205754, 1227291, 1230244, 1342559, 1852251, 1874667, 1879791, 2028785, 2029710, 2030157, 2030271, 2030365, 2030823, 2032198, 2032373, 2032913, 2033172, 2033195, 2033421, 2033424, 2033615, 2034007, 2034015, 2417763, 2581560, 2581826, 2582227, 2582333, 2582369, 2583347, 2584232, 2584869, 2586679, 2586715, 2587145, 2588054, 2588361, 2588569, 2589306, 2589365…
54	3	118079768	118119003	ENSBTAG00000010164	118074855	118096926	ESPNL	protein_coding	espin-like [Source:HGNC Symbol;Acc:27937]	ENSG00000144488	ESPNL	Y	376274, 380622, 709374, 824406, 1168690, 1168714, 1168747, 1168992, 1169777, 1169972, 1170558, 1172080, 1172679, 1173529, 1173837, 1174105, 1174337, 1177586, 1178043, 1178309, 1178390, 1179078, 1179317, 1181403, 1181602, 1181905, 1182195, 1182469, 1183221, 1183504, 1183626, 1185225, 1186005, 1186119, 1188542, 1189789, 1190548, 1197071, 1198295, 1204273, 1204774, 1205001, 1205934, 1206270, 1206350…
55	4	22520058	22561116	ENSBTAG00000021905	22333433	23127587	DGKB	protein_coding	diacylglycerol kinase, beta 90kDa [Source:HGNC Symbol;Acc:2850]	ENSG00000136267	DGKB	Y	346482, 347183, 348288, 350839, 352320, 352787, 354959, 356321, 360130, 361183, 361361, 363284, 363889, 365025, 518819, 634352, 634422, 634423, 635664, 635700, 635831, 636235, 636397, 636400, 636486, 636565, 636757, 636959, 636962, 636987, 637233, 637423, 637493, 637552, 637763, 637823, 638045, 638188, 638376, 638406, 638701, 638737, 638773, 639020, 639150, 639327, 826612, 828786, 1212734, 122521…
56	4	31738259	31790534	ENSBTAG00000004575	31742336	31791212	FAM126A	protein_coding	family with sequence similarity 126, member A [Source:HGNC Symbol;Acc:24587]	ENSG00000122591	FAM126A	Y	367575, 371083, 379572, 379603, 1191084, 1228558
59	4	39317251	39654969	ENSBTAG00000033359	39525513	39526944		protein_coding
60	4	66051466	66089621	ENSBTAG00000014381	66062161	66090181	F1MFI6_BOVIN	protein_coding	Uncharacterized protein [Source:UniProtKB/TrEMBL;Acc:F1MFI6]	ENSG00000106113	CRHR2	Y	1208653, 1223367, 2169100, 2208156
61	4	83429553	83468395	ENSBTAG00000010300	83370102	83441467		protein_coding	Uncharacterized protein [Source:UniProtKB/TrEMBL;Acc:E1B780]	ENSG00000227191	TRGC2	N
61	4	83429553	83468395	ENSBTAG00000002859	83451124	83478290		protein_coding	Uncharacterized protein [Source:UniProtKB/TrEMBL;Acc:F1MSY8]	ENSG00000227191	TRGC2	N
61	4	83429553	83468395	ENSBTAG00000027341	105920605	105940414		protein_coding
63	4	105924787	105994555	ENSBTAG00000015137	105980661	105981605	OR9A4	protein_coding	olfactory receptor, family 9, subfamily A, member 4 [Source:HGNC Symbol;Acc:15095]	ENSG00000258083	OR9A4	Y	376344, 377106, 2167379
64	4	106059685	106142458	ENSBTAG00000020453	106059820	106070381	CLEC5A	protein_coding	C-type lectin domain family 5, member A [Source:HGNC Symbol;Acc:2054]	ENSG00000258227	CLEC5A	Y	376344, 377106, 2166663, 2167379
64	4	106059685	106142458	ENSBTAG00000024065	106103110	106104018	F1MZD2_BOVIN	protein_coding	Taste receptor type 2 [Source:UniProtKB/TrEMBL;Acc:F1MZD2]	ENSG00000257138	TAS2R38	Y	1176713, 1225921
64	4	106059685	106142458	ENSBTAG00000046152	106123753	106206190	MGAM	protein_coding	maltase-glucoamylase (alpha-glucosidase) [Source:HGNC Symbol;Acc:7043]	ENSG00000257335	MGAM	Y	315634, 315857, 316098, 316201, 316493, 316756, 317014, 317332, 317486, 317546, 317793, 317910, 317948, 318059, 318307, 318441, 318587, 318816, 319124, 319278, 319352, 319611, 319838, 319973, 320126, 320230, 320767, 320851, 321152, 321365, 321594, 321648, 322052, 322334, 322714, 322990, 323292, 323624, 323771, 324027, 324175, 324350, 324510, 324709, 325417, 347120, 347841, 350151, 350295, 350915,…
65	4	107219556	107253901	ENSBTAG00000013130	107240160	107241118		pseudogene
66	4	108136944	108171759	ENSBTAG00000039005	108140691	108142194	E1BMT8_BOVIN	protein_coding	Uncharacterized protein [Source:UniProtKB/TrEMBL;Acc:E1BMT8]	ENSG00000221989	OR2A2	Y	346951, 359727, 359815, 636912, 703444, 709426, 713402, 1197504, 1229624, 1759804, 1759982, 1759996, 1760148, 1760303, 1760385, 1760531, 1760604, 1760735, 1760780, 1760881, 1761055, 1761081, 1761301, 1761397, 1761480, 1761776, 1761916, 1761987, 1762067, 1762116, 1762184, 1762344, 1762463, 1762499, 1763097, 1763239, 1763382, 1763480, 1763548, 1763645, 1763834, 1763971, 1764061, 1764187, 1764199, 1…
66	4	108136944	108171759	ENSBTAG00000046910	108156937	108157815		retrotransposed
68	4	113657341	113772916	ENSBTAG00000014402	113675460	113697512	GIMAP8	protein_coding	GTPase, IMAP family member 8 [Source:HGNC Symbol;Acc:21792]	ENSG00000171115	GIMAP8	N
68	4	113657341	113772916	ENSBTAG00000009850	113720919	113729756	Q3SX31_BOVIN	protein_coding	GTPase, IMAP family member 7 [Source:RefSeq peptide;Acc:NP_001029943]	ENSG00000179144	GIMAP7	Y	2168228, 2170783
68	4	113657341	113772916	ENSBTAG00000039588	113763391	113768447	LOC511617	protein_coding	hypothetical protein LOC511617 [Source:RefSeq peptide;Acc:NP_001073729]	ENSG00000196329	GIMAP5	Y	1776998, 1779779
69	4	114419925	114514111	ENSBTAG00000007759	114404772	114422140	ABCB8	protein_coding	ATP-binding cassette sub-family B member 8, mitochondrial [Source:RefSeq peptide;Acc:NP_001068994]	ENSG00000197150	ABCB8	Y	1176700, 1199100, 1225908, 1229268
69	4	114419925	114514111	ENSBTAG00000007762	114424078	114428038	ASIC3	protein_coding	acid-sensing (proton-gated) ion channel 3 [Source:HGNC Symbol;Acc:101]	ENSG00000213199	ASIC3	N
69	4	114419925	114514111	ENSBTAG00000007766	114429163	114433469	CDK5_BOVIN	protein_coding	Cyclin-dependent kinase 5 [Source:UniProtKB/Swiss-Prot;Acc:Q02399]	ENSG00000164885	CDK5	Y	634584, 1176700, 1199100, 1225908, 1229268
69	4	114419925	114514111	ENSBTAG00000011226	114438006	114450606	SLC4A2	protein_coding	solute carrier family 4, anion exchanger, member 2 (erythrocyte membrane protein band 3-like 1) [Source:HGNC Symbol;Acc:11028]	ENSG00000164889	SLC4A2	Y	375177, 379815, 708407, 1176700, 1178318, 1199100, 1208056, 1221390, 1225908, 1229268
69	4	114419925	114514111	ENSBTAG00000011228	114450706	114455203	FASTK	protein_coding	Fas-activated serine/threonine kinase isoform 1 [Source:RefSeq peptide;Acc:NP_001030249]	ENSG00000164896	FASTK	Y	375177, 379815, 708407, 1178318, 1199100, 1208056, 1221390, 1229268
69	4	114419925	114514111	ENSBTAG00000011229	114455523	114457946	TMUB1_BOVIN	protein_coding	Transmembrane and ubiquitin-like domain-containing protein 1 [Source:UniProtKB/Swiss-Prot;Acc:Q3ZBI9]	ENSG00000164897	TMUB1	Y	375177, 379815, 708407, 2166347
69	4	114419925	114514111	ENSBTAG00000008468	114461159	114517394	AGAP3	protein_coding	ArfGAP with GTPase domain, ankyrin repeat and PH domain 3 [Source:HGNC Symbol;Acc:16923]	ENSG00000133612	AGAP3	Y	375177, 379815, 634097, 635101, 635343, 635424, 708407, 1190264, 1208032, 1209838, 1224836, 1225150, 1229174, 1816131, 1826165, 1847969, 1870742, 1871041, 1880578, 2165594, 2165668, 2165961, 2702689
70	4	114777273	114794572	ENSBTAG00000003019	114773449	114779653	CRYGN	protein_coding	crystallin, gamma N [Source:HGNC Symbol;Acc:20458]	ENSG00000127377	CRYGN	Y	377547, 380621, 381635
73	5	58021130	58142392	ENSBTAG00000047733	58050316	58051245		protein_coding		ENSG00000179626	OR6C4	N
73	5	58021130	58142392	ENSBTAG00000021122	58067221	58068156		protein_coding
73	5	58021130	58142392	ENSBTAG00000037758	58114643	58115581		protein_coding
74	5	58966295	59650955	ENSBTAG00000046645	58976109	58977044		pseudogene
74	5	58966295	59650955	ENSBTAG00000046994	59061442	59062380	E1BHV0_BOVIN	protein_coding	Uncharacterized protein [Source:UniProtKB/TrEMBL;Acc:E1BHV0]
74	5	58966295	59650955	ENSBTAG00000048233	59106642	59107701	F1MQS6_BOVIN	protein_coding	Uncharacterized protein [Source:UniProtKB/TrEMBL;Acc:F1MQS6]
74	5	58966295	59650955	ENSBTAG00000024691	59169749	59170684	E1BF61_BOVIN	protein_coding	Uncharacterized protein [Source:UniProtKB/TrEMBL;Acc:E1BF61]	ENSG00000205330	OR6C1	Y	369155, 369252, 377733, 1347547, 1348140, 1349912, 2199145
74	5	58966295	59650955	ENSBTAG00000047109	59178071	59178994		protein_coding
74	5	58966295	59650955	ENSBTAG00000046016	59243492	59244427		protein_coding
74	5	58966295	59650955	ENSBTAG00000045816	59259874	59260809		protein_coding	Uncharacterized protein [Source:UniProtKB/TrEMBL;Acc:F1MJQ0]	ENSG00000205329	OR6C3	Y	369155, 369252, 377733, 379943, 1347547, 1348140, 1349912, 2402604, 2403862, 2406522, 2707953
74	5	58966295	59650955	ENSBTAG00000048277	59273044	59273997		protein_coding
74	5	58966295	59650955	ENSBTAG00000045922	59280603	59281568		protein_coding		ENSG00000205329	OR6C3	Y	369155, 369252, 377733, 379943, 1347547, 1348140, 1349912, 2402604, 2403862, 2406522, 2707953
74	5	58966295	59650955	ENSBTAG00000048168	59292315	59293254		pseudogene
74	5	58966295	59650955	ENSBTAG00000047056	59296561	59297496		protein_coding
74	5	58966295	59650955	ENSBTAG00000045752	59372195	59373133		protein_coding		ENSG00000197706	OR6C74	N
74	5	58966295	59650955	ENSBTAG00000002913	59432558	59433496		protein_coding
74	5	58966295	59650955	ENSBTAG00000047890	59473206	59474141		protein_coding
74	5	58966295	59650955	ENSBTAG00000031100	59494171	59495131		pseudogene
74	5	58966295	59650955	ENSBTAG00000031099	59518269	59519207		protein_coding	Uncharacterized protein [Source:UniProtKB/TrEMBL;Acc:F1MKU6]
74	5	58966295	59650955	ENSBTAG00000046446	59531214	59532137		protein_coding		ENSG00000197706	OR6C74	N
74	5	58966295	59650955	ENSBTAG00000026078	59562261	59563319		protein_coding
74	5	58966295	59650955	ENSBTAG00000031097	59618501	59619439	F1N6X1_BOVIN	protein_coding	Uncharacterized protein [Source:UniProtKB/TrEMBL;Acc:F1N6X1]
74	5	58966295	59650955	ENSBTAG00000031096	59633534	59634472	F1MKU5_BOVIN	protein_coding	Uncharacterized protein [Source:UniProtKB/TrEMBL;Acc:F1MKU5]	ENSG00000197706	OR6C74	N
75	5	75990992	76036148	ENSBTAG00000008074	75992622	75999893	C1QTNF6	protein_coding	complement C1q tumor necrosis factor-related protein 6 [Source:RefSeq peptide;Acc:NP_001095342]	ENSG00000133466	C1QTNF6	Y	2193913
75	5	75990992	76036148	ENSBTAG00000008910	76012701	76013957	SSTR3	protein_coding	somatostatin receptor 3 [Source:HGNC Symbol;Acc:11332]	ENSG00000183473	SSTR3	N
75	5	75990992	76036148	ENSBTAG00000011043	76033363	76050218	RAC2_BOVIN	protein_coding	Ras-related C3 botulinum toxin substrate 2 [Source:UniProtKB/Swiss-Prot;Acc:Q9TU25]	ENSG00000128340	RAC2	Y	707318, 871440, 1201755, 1230443, 1678323
76	5	76248982	76305223	ENSBTAG00000015043	76266277	76282792	Q1LZD7_BOVIN	protein_coding	beta-1,3-N-acetylglucosaminyltransferase manic fringe [Source:RefSeq peptide;Acc:NP_001094521]	ENSG00000100060	MFNG	N
76	5	76248982	76305223	ENSBTAG00000015044	76287158	76312955	CARD10	protein_coding	caspase recruitment domain family, member 10 [Source:HGNC Symbol;Acc:16422]	ENSG00000100065	CARD10	Y	520762, 871332, 871546, 871710, 872094, 1339653, 1678931, 1702222, 1702468, 1702765, 1703158, 1703197, 1703759
77	5	107051299	107134976	ENSBTAG00000013759	107047163	107052441	TSPAN9	protein_coding	tetraspanin 9 [Source:HGNC Symbol;Acc:21640]	ENSG00000011105	TSPAN9	Y	347051, 347575, 356159, 363224, 517431, 693698, 704294, 705437, 1168102, 1170111, 1181612, 1184214, 1197253, 1214884, 1219910, 1224568, 1226164, 1227404, 1233170, 1338819, 1432825, 1433065, 1433377, 1433549, 1433990, 1434149, 1434194, 1434294, 1435032, 1436460, 1816205, 1818297, 1834119, 1836877, 1842846, 1858477, 1863264, 1865691, 1868346, 1872120, 1878556, 1884443, 2216937, 2217091, 2217303, 22…
78	5	109415616	109446648	ENSBTAG00000010660	109152548	109417890	CACNA1C	protein_coding	calcium channel, voltage-dependent, L type, alpha 1C subunit [Source:HGNC Symbol;Acc:1390]	ENSG00000151067	CACNA1C	Y	348798, 349306, 349505, 350362, 350926, 351066, 352217, 352572, 353352, 353615, 354399, 354840, 355281, 355703, 356795, 357529, 357878, 358683, 359423, 360294, 361642, 361893, 362365, 362916, 363821, 364395, 364691, 365323, 365842, 369157, 370608, 370767, 370831, 371403, 372876, 373093, 378021, 379269, 379881, 381436, 381829, 516094, 521978, 695314, 697300, 705357, 706141, 707800, 715046, 1171872…
78	5	109415616	109446648	ENSBTAG00000016995	109404797	109430265	CECR5	protein_coding	cat eye syndrome chromosome region, candidate 5 [Source:HGNC Symbol;Acc:1843]	ENSG00000069998	CECR5	Y	1195666, 1229409, 1863779, 1871908, 1882023, 2403817, 2409297
78	5	109415616	109446648	ENSBTAG00000017313	109436267	109454513	CECR1	protein_coding	cat eye syndrome chromosome region, candidate 1 [Source:HGNC Symbol;Acc:1839]	ENSG00000093072	CECR1	Y	871831, 1166256, 1212674, 1225388, 1225973, 2403817, 2409297, 2743210, 3459313
79	5	110569767	110659277	ENSBTAG00000047582	110570718	110582589	CSNK1E	protein_coding	casein kinase 1, epsilon [Source:HGNC Symbol;Acc:2453]	ENSG00000213923	CSNK1E	Y	870429, 1703642
80	5	111337464	111400956	ENSBTAG00000019828	111346362	111370570	A6QQK2_BOVIN	protein_coding	mitogen-activated protein kinase kinase kinase 7 interacting protein 1 [Source:RefSeq peptide;Acc:NP_001095527]	ENSG00000100324	TAB1	Y	375821, 378562, 2197377, 2198147
81	5	114355659	114389955	ENSBTAG00000019290	114357560	114475163	Q1RMR9_BOVIN	protein_coding	protein kinase C and casein kinase substrate in neurons 2 [Source:RefSeq peptide;Acc:NP_001039933]	ENSG00000100266	PACSIN2	Y	317957, 320415, 325190, 825607, 870438, 871360, 871762, 1701982, 1702202, 1703025, 1703245, 1703315, 1703361, 1703392, 1703413, 1703497, 2399873, 2402523, 2410294, 2708294
82	5	115517566	115532475	ENSBTAG00000021978	115517820	115572329	A6QLQ6_BOVIN	protein_coding	beta-parvin [Source:RefSeq peptide;Acc:NP_001095769]	ENSG00000188677	PARVB	Y	703581, 870327, 870678, 870931, 871544, 871583, 871612, 871728, 871732, 871768, 871929, 871933, 871974, 872158, 1701913, 1701997, 1702245, 1702728, 1702844, 1702952, 1702962, 1702996, 1703031, 1703083, 1703130, 1703227, 1703335, 1703826, 1703945, 1703956, 1813659, 1814529, 1815965, 1817598, 1818131, 1819493, 1820964, 1821479, 1822424, 1823777, 1825439, 1825594, 1827322, 1828036, 1829917, 1830447,…
83	5	115619321	115716208	ENSBTAG00000003574	115683472	115697601	KIAA1644	protein_coding	KIAA1644 [Source:HGNC Symbol;Acc:29335]	ENSG00000138944	KIAA1644	Y	871345, 871359, 871603, 871730, 872244, 1214556, 1225095, 1348723, 1350204, 1702964, 1703110, 1703533, 1703669, 1703714, 1704009, 1762435, 1763349, 1769199, 1769835, 1776056, 1776572, 1777225, 1819027, 1876260, 1883830, 2705408
84	5	117281795	117674213	ENSBTAG00000003017	117650285	117673269	A8E4R1_BOVIN	protein_coding	tetratricopeptide repeat protein 38 [Source:RefSeq peptide;Acc:NP_001098729]	ENSG00000075234	TTC38	Y	1759811, 1759880, 1760126, 1760461, 1761086, 1761399, 1761576, 1761681, 1761879, 1761922, 1762062, 1762190, 1762353, 1762656, 1762804, 1763099, 1763410, 1763498, 1763623, 1763837, 1764168, 1764229, 1764385, 1764822, 1765502, 1765738, 1765807, 1765963, 1766149, 1766257, 1766914, 1767276, 1767505, 1767802, 1767981, 1768176, 1768711, 1768915, 1768993, 1772829, 1774017, 1774103, 1774421, 1774547, 177…
87	5	119608515	119687257	ENSBTAG00000030185	119672823	119673035	F1MJ14_BOVIN	protein_coding	Uncharacterized protein [Source:UniProtKB/TrEMBL;Acc:F1MJ14]
87	5	119608515	119687257	ENSBTAG00000026385	119677036	119678058		protein_coding	Uncharacterized protein [Source:UniProtKB/TrEMBL;Acc:F1MJ15]	ENSG00000170364	SETMAR	Y	1172872, 1226816, 1777608, 1782310, 2194375, 2197615
90	6	38834676	38955154	ENSBTAG00000046561	38840894	38992112	LCORL	protein_coding	ligand dependent nuclear receptor corepressor-like [Source:HGNC Symbol;Acc:30776]	ENSG00000178177	LCORL	Y	338997, 339147, 339336, 345606, 1160500
93	6	60742798	60860213	ENSBTAG00000000175	60754799	60808098	N4BP2	protein_coding	NEDD4 binding protein 2 [Source:HGNC Symbol;Acc:29851]	ENSG00000078177	N4BP2	Y	344446, 707311, 1159925, 1814961, 1868989, 1883944
93	6	60742798	60860213	ENSBTAG00000013451	60848686	60896785	F1N7X6_BOVIN	protein_coding	rho-related GTP-binding protein RhoH precursor [Source:RefSeq peptide;Acc:NP_001071592]	ENSG00000168421	RHOH	Y	344446, 1676037, 1678238
96	6	106821831	106877176	ENSBTAG00000005711	106483716	107356158	Q08DZ1_BOVIN	protein_coding	neuron-specific protein family member 1 [Source:RefSeq peptide;Acc:NP_001071425]	ENSG00000168824	NSG1	N
97	6	106994402	107045738	ENSBTAG00000031197	106868232	106872198	HMX1	protein_coding	H6 family homeobox 1 [Source:HGNC Symbol;Acc:5017]	ENSG00000215612	HMX1	N
97	6	106994402	107045738	ENSBTAG00000045994	107010342	107011306		pseudogene
98	6	107370316	107430799	ENSBTAG00000014680	107416938	107443062	ZBTB49	protein_coding	zinc finger and BTB domain containing 49 [Source:HGNC Symbol;Acc:19883]	ENSG00000168826	ZBTB49	Y	347531, 362641, 374772, 382456, 883001, 1777431, 1780187
99	6	108563255	108600887	ENSBTAG00000017296	108563826	108711716	POLN	protein_coding	polymerase (DNA directed) nu [Source:HGNC Symbol;Acc:18870]	ENSG00000130997	POLN	Y	338711, 370763, 374237, 1159593, 1159877, 1198567, 1214222, 1224218, 1229869, 3076372
100	6	108611641	108693226	ENSBTAG00000017296	108563826	108711716	POLN	protein_coding	polymerase (DNA directed) nu [Source:HGNC Symbol;Acc:18870]	ENSG00000130997	POLN	Y	338711, 370763, 374237, 1159593, 1159877, 1198567, 1214222, 1224218, 1229869, 3076372
101	6	119341342	119454666	ENSBTAG00000047876	119323446	119356880	SH3TC1	protein_coding	SH3 domain and tetratricopeptide repeats 1 [Source:HGNC Symbol;Acc:26009]	ENSG00000125089	SH3TC1	Y	340139, 344422, 371203, 371276, 704308, 883001, 1159033, 1159411, 1159590, 1159849, 1160283, 2195331, 2197100, 2197241, 2198195
101	6	119341342	119454666	ENSBTAG00000047613	119387684	119418513	HTRA3	protein_coding	HtrA serine peptidase 3 [Source:HGNC Symbol;Acc:30406]	ENSG00000170801	HTRA3	Y	339986, 345732, 373191, 374430, 704308, 714318, 883001, 1162087, 1163607, 1833834, 1869258, 1882748
102	7	3666026	3737495	ENSBTAG00000009975	3631055	3685738	PBX4	protein_coding	pre-B-cell leukemia homeobox 4 [Source:HGNC Symbol;Acc:13403]	ENSG00000105717	PBX4	Y	1188724, 1227725, 1525299, 2400238, 2404303, 2409544, 2410382
102	7	3666026	3737495	ENSBTAG00000014969	3702330	3711347	CILP2	protein_coding	cartilage intermediate layer protein 2 [Source:HGNC Symbol;Acc:24213]	ENSG00000160161	CILP2	Y	2404303, 2409544
102	7	3666026	3737495	ENSBTAG00000014968	3711929	3720990	YJEFN3	protein_coding	YjeF N-terminal domain containing 3 [Source:HGNC Symbol;Acc:24785]	ENSG00000250067	YJEFN3	Y	2404303, 2409544
102	7	3666026	3737495	ENSBTAG00000007812	3721573	3729808	NDUAD_BOVIN	protein_coding	NADH dehydrogenase [ubiquinone] 1 alpha subcomplex subunit 13 [Source:UniProtKB/Swiss-Prot;Acc:Q95KV7]	ENSG00000258674	CTC-260F20.3	N
102	7	3666026	3737495	ENSBTAG00000006649	3730630	3731451	TSSK6	protein_coding	testis-specific serine kinase 6 [Source:HGNC Symbol;Acc:30410]	ENSG00000178093	TSSK6	N
102	7	3666026	3737495	ENSBTAG00000003034	3737212	3838689	A7YY50_BOVIN	protein_coding	p66 alpha [Source:RefSeq peptide;Acc:NP_001096560]	ENSG00000167491	GATAD2A	Y	689543, 691010, 1525553
103	7	3959794	3986035	ENSBTAG00000001764	3947069	3978183	A8KC79_BOVIN	protein_coding	Uncharacterized protein [Source:UniProtKB/TrEMBL;Acc:F1N2Y8]	ENSG00000130287	NCAN	Y	1526956, 1528997
103	7	3959794	3986035	ENSBTAG00000001763	3984606	3986813	NR2CA_BOVIN	protein_coding	Nuclear receptor 2C2-associated protein [Source:UniProtKB/Swiss-Prot;Acc:Q58DU8]	ENSG00000184162	NR2C2AP	N
104	7	10044994	10206359	ENSBTAG00000024397	10150808	10151876		protein_coding	Uncharacterized protein [Source:UniProtKB/TrEMBL;Acc:E1BLU7]
104	7	10044994	10206359	ENSBTAG00000039877	10173391	10174827		protein_coding
104	7	10044994	10206359	ENSBTAG00000022663	10193998	10194954		protein_coding
105	7	10216191	11091861	ENSBTAG00000047539	10273565	10274491		protein_coding
105	7	10216191	11091861	ENSBTAG00000046233	10323561	10324499		protein_coding
105	7	10216191	11091861	ENSBTAG00000048072	10355259	10356194	F1MDJ2_BOVIN	protein_coding	Uncharacterized protein [Source:UniProtKB/TrEMBL;Acc:F1MDJ2]
105	7	10216191	11091861	ENSBTAG00000048066	10430013	10431363		protein_coding
105	7	10216191	11091861	ENSBTAG00000047817	10454413	10455333		protein_coding	Uncharacterized protein [Source:UniProtKB/TrEMBL;Acc:F1MGE4]
105	7	10216191	11091861	ENSBTAG00000046513	10556260	10557186		protein_coding
105	7	10216191	11091861	ENSBTAG00000047244	10687060	10688016		protein_coding
105	7	10216191	11091861	ENSBTAG00000048193	10695139	10696824		protein_coding
105	7	10216191	11091861	ENSBTAG00000046958	10906924	10908273		protein_coding
105	7	10216191	11091861	ENSBTAG00000047696	10938911	10939846		protein_coding
105	7	10216191	11091861	ENSBTAG00000035241	10974874	10975884		protein_coding
105	7	10216191	11091861	ENSBTAG00000034917	10995634	10996758		protein_coding
106	7	11136869	11555132	ENSBTAG00000046163	11141265	11142224		protein_coding
106	7	11136869	11555132	ENSBTAG00000046397	11217024	11218082		protein_coding
106	7	11136869	11555132	ENSBTAG00000046798	11262124	11263101		protein_coding
106	7	11136869	11555132	ENSBTAG00000045927	11301949	11302988		protein_coding
106	7	11136869	11555132	ENSBTAG00000047576	11324606	11325992		protein_coding
106	7	11136869	11555132	ENSBTAG00000047433	11339252	11340452		protein_coding
106	7	11136869	11555132	ENSBTAG00000014365	11459646	11468452		protein_coding		ENSG00000127507	EMR2	Y	689132, 690015, 692667, 1525217, 1525853, 1526561, 2403755, 2408572
107	7	15134645	15190305	ENSBTAG00000047799	15151349	15153336	F1MY99_BOVIN	protein_coding	Uncharacterized protein [Source:UniProtKB/TrEMBL;Acc:F1MY99]	ENSG00000237521	OR7E24	Y	1193048, 1230123
108	7	16054798	16115149	ENSBTAG00000010316	16054555	16061272	ICAM5	protein_coding	intercellular adhesion molecule 5, telencephalin [Source:RefSeq peptide;Acc:NP_001107234]	ENSG00000105376	ICAM5	Y	2196044, 2198583
108	7	16054798	16115149	ENSBTAG00000038976	16065281	16068221	ZGLP1	protein_coding	zinc finger, GATA-like protein 1 [Source:HGNC Symbol;Acc:37245]	ENSG00000220201	ZGLP1	Y	2196044, 2198583
108	7	16054798	16115149	ENSBTAG00000010318	16068666	16073072	ADXL_BOVIN	protein_coding	Adrenodoxin-like protein, mitochondrial [Source:UniProtKB/Swiss-Prot;Acc:Q05B51]	ENSG00000167807	FDX1L	Y	2196044, 2198583
108	7	16054798	16115149	ENSBTAG00000015721	16073297	16086918	A4FUZ2_BOVIN	protein_coding	ribonucleoprotein PTB-binding 1 [Source:RefSeq peptide;Acc:NP_001096578]	ENSG00000161847	RAVER1	Y	2194342, 2196044, 2198583
108	7	16054798	16115149	ENSBTAG00000015742	16087159	16094419	ICAM3	protein_coding	intercellular adhesion molecule 3 precursor [Source:RefSeq peptide;Acc:NP_776774]	ENSG00000076662	ICAM3	Y	1169640, 1226038, 2194064, 2194342, 2196044, 2198383, 2198583
108	7	16054798	16115149	ENSBTAG00000011698	16103271	16132860	F1MCX4_BOVIN	protein_coding	non-receptor tyrosine-protein kinase TYK2 [Source:RefSeq peptide;Acc:NP_001107236]	ENSG00000105397	TYK2	Y	367403, 377444, 689945, 1169640, 1226038, 1852062, 1878434, 1884943, 2194064, 2194342, 2196044, 2198383, 2198583
110	7	36176161	36220342	ENSBTAG00000002143	36197353	36269226	DTWD2	protein_coding	DTW domain containing 2 [Source:HGNC Symbol;Acc:19334]	ENSG00000169570	DTWD2	Y	400261, 400434, 1172464, 1227186
112	7	39356592	39405593	ENSBTAG00000017748	39351903	39357420	RNF44	protein_coding	ring finger protein 44 [Source:HGNC Symbol;Acc:19180]	ENSG00000146083	RNF44	Y	369414, 371427, 371435, 373835, 380904, 381746, 382652, 396759, 1168232, 1172931, 1173995, 1177696, 1177956, 1188434, 1193934, 1193961, 1203524, 1222921, 2195288, 2197234, 2197653, 2536366, 2537201, 2539253, 2540428
112	7	39356592	39405593	ENSBTAG00000025340	39392482	39419245	CDHR2	protein_coding	cadherin-related family member 2 [Source:HGNC Symbol;Acc:18231]	ENSG00000074276	CDHR2	Y	369414, 371427, 371435, 373835, 380904, 381746, 382652, 396600, 398307, 398380, 399318, 399807, 400518, 401029, 401363, 1216265, 1225533, 2195288, 2197234, 2197653, 2537433, 2538345
113	7	40210606	40298668	ENSBTAG00000008497	40214182	40227956	RGS14	protein_coding	regulator of G-protein signaling 14 [Source:HGNC Symbol;Acc:9996]	ENSG00000169220	RGS14	Y	369414, 370844, 371427, 371435, 373835, 374083, 380904, 381746, 382652, 705850, 1759743, 1760423, 1760540, 1761120, 1761874, 1761996, 1762212, 1762293, 1762406, 1762513, 1763432, 1763527, 1763617, 1763901, 1764131, 1764249, 1764353, 1765173, 1765273, 1765588, 1765965, 1766127, 1766211, 1766410, 1766811, 1766908, 1767036, 1767147, 1767538, 1767710, 1767962, 1768108, 1768333, 1768485, 1768606, 1768…
113	7	40210606	40298668	ENSBTAG00000020351	40239515	40252902	A7YY70_BOVIN	protein_coding	sodium-dependent phosphate transport protein 2A [Source:RefSeq peptide;Acc:NP_001096693]	ENSG00000131183	SLC34A1	Y	369414, 371427, 371435, 373835, 380904, 381746, 382652, 398515, 401753, 705850, 706533, 1342511, 2195201, 2197279, 2197518, 2402936, 2406788, 2536800, 2539984, 2540221, 2701609
113	7	40210606	40298668	ENSBTAG00000020353	40254115	40254661	PROF3_BOVIN	protein_coding	Profilin-3 [Source:UniProtKB/Swiss-Prot;Acc:Q32PB1]	ENSG00000196570	PFN3	Y	369414, 371427, 371435, 373835, 380904, 381746, 382652, 705850, 706533, 2195201, 2197279, 2197518, 2402936, 2406788, 2701609
113	7	40210606	40298668	ENSBTAG00000018872	40258129	40266423	F1MTT3_BOVIN	protein_coding	coagulation factor XII precursor [Source:RefSeq peptide;Acc:NP_001068587]	ENSG00000131187	F12	Y	369414, 371427, 371435, 373835, 380904, 381746, 382652, 705850, 706533, 2195201, 2197279, 2197518, 2402936, 2406788, 2701609
113	7	40210606	40298668	ENSBTAG00000042693	40263148	40263254	U6	snRNA	U6 spliceosomal RNA [Source:RFAM;Acc:RF00026]
113	7	40210606	40298668	ENSBTAG00000043994	40282469	40296228	GRK6	protein_coding	G protein-coupled receptor kinase 6 [Source:HGNC Symbol;Acc:4545]	ENSG00000198055	GRK6	Y	369414, 371427, 371435, 373835, 380904, 381746, 382652, 705850, 706533, 1190301, 1195931, 1216992, 1219652, 1220883, 2195201, 2197279, 2197518, 2538174, 2701609
115	7	42745346	42839105	ENSBTAG00000046318	42747369	42748307		protein_coding		ENSG00000177212	OR2T33	Y	346525, 351369, 1171066, 1194581, 1222056, 2187419, 2187482, 2188933, 2188989, 2707221
115	7	42745346	42839105	ENSBTAG00000007557	42787986	42788915	OR2AK2	protein_coding	olfactory receptor, family 2, subfamily AK, member 2 [Source:HGNC Symbol;Acc:19569]	ENSG00000187080	OR2AK2	Y	147609, 149905, 151450, 320816, 324799, 347326, 362241, 1166844, 1168766, 1169070, 1171024, 1171066, 1172128, 1174392, 1177750, 1179513, 1179697, 1185529, 1197101, 1197969, 1204583, 1222056, 1695920, 1763039, 1765307, 1766296, 1769289, 1775198, 1777621, 1783745, 1785050, 2185615, 2187849, 2399984, 2402549, 2404502, 2405155, 2407184, 2704577, 2704578, 2708794
115	7	42745346	42839105	ENSBTAG00000047016	42811931	42813032		protein_coding
115	7	42745346	42839105	ENSBTAG00000046417	42833645	42834607		protein_coding		ENSG00000177212	OR2T33	Y	346525, 351369, 1171066, 1194581, 1222056, 2187419, 2187482, 2188933, 2188989, 2707221
116	7	42945525	43142825	ENSBTAG00000046042	42947455	42948392		pseudogene
116	7	42945525	43142825	ENSBTAG00000040033	43044539	43045551	E1B799_BOVIN	protein_coding	Uncharacterized protein [Source:UniProtKB/TrEMBL;Acc:E1B799]	ENSG00000177275	OR2AJ1	N
116	7	42945525	43142825	ENSBTAG00000030725	43101693	43102628		protein_coding		ENSG00000198128	OR2L3	Y	147609, 151450, 320816, 324799, 1166844, 1168630, 1168766, 1169070, 1171024, 1171066, 1172128, 1174392, 1177750, 1179513, 1179697, 1185529, 1197101, 1211804, 1215417, 1222056, 1695920, 1763039, 1765307, 1766296, 1769289, 1775198, 1777621, 1783745, 1785050, 2187849, 2704577, 2704578
116	7	42945525	43142825	ENSBTAG00000047180	43119732	43120670		protein_coding		ENSG00000198128	OR2L3	Y	147609, 151450, 320816, 324799, 1166844, 1168630, 1168766, 1169070, 1171024, 1171066, 1172128, 1174392, 1177750, 1179513, 1179697, 1185529, 1197101, 1211804, 1215417, 1222056, 1695920, 1763039, 1765307, 1766296, 1769289, 1775198, 1777621, 1783745, 1785050, 2187849, 2704577, 2704578
116	7	42945525	43142825	ENSBTAG00000022690	43139373	43140311	E1BLP1_BOVIN	protein_coding	Uncharacterized protein [Source:UniProtKB/TrEMBL;Acc:E1BLP1]	ENSG00000198128	OR2L3	Y	147609, 151450, 320816, 324799, 1166844, 1168630, 1168766, 1169070, 1171024, 1171066, 1172128, 1174392, 1177750, 1179513, 1179697, 1185529, 1197101, 1211804, 1215417, 1222056, 1695920, 1763039, 1765307, 1766296, 1769289, 1775198, 1777621, 1783745, 1785050, 2187849, 2704577, 2704578
117	7	46495752	46507791	ENSBTAG00000017105	46454414	46511730	FSTL4	protein_coding	follistatin-like 4 [Source:HGNC Symbol;Acc:21389]	ENSG00000053108	FSTL4	Y	367816, 368694, 369706, 382730, 383074, 385345, 396219, 396682, 398655, 398844, 399236, 399352, 399687, 399966, 400281, 401072, 401210, 402477, 402983, 522365, 524586, 827121, 828851, 1173636, 1176729, 1194467, 1198110, 1204167, 1222977, 1226986, 1342308, 1676398, 1687318, 1687770, 1840426, 1847574, 1865958, 1866944, 1870931, 1877345, 2207975, 2401831, 2404345, 2404365, 2405862, 2407115, 2409464,…
119	7	53596268	53641290	ENSBTAG00000045539	53603719	53606070	PCDHA5	protein_coding	protocadherin alpha 5 [Source:HGNC Symbol;Acc:8671]	ENSG00000204965	PCDHA5	Y	315636, 319186, 319320, 319909, 320966, 321223, 322571, 323168, 323322, 323593, 324304, 326085, 346952, 347310, 347847, 349055, 349299, 349479, 350018, 350119, 350970, 351639, 351837, 352319, 352440, 352615, 352987, 353193, 353432, 353738, 354046, 354541, 355149, 355564, 355814, 356532, 356607, 357600, 358169, 358378, 359042, 359147, 359364, 359808, 360640, 361126, 361284, 361586, 361753, 361885,…
119	7	53596268	53641290	ENSBTAG00000015439	53613734	53616916		protein_coding		ENSG00000081842	PCDHA6	Y	315636, 319186, 319320, 319909, 320966, 321223, 322571, 323168, 323322, 323593, 324304, 326085, 346952, 347310, 347847, 349055, 349299, 349479, 350018, 350119, 350970, 351639, 351837, 352319, 352440, 352615, 352987, 353193, 353432, 353738, 354046, 354541, 355149, 355564, 355814, 356532, 356607, 357600, 358169, 358378, 359042, 359147, 359364, 359808, 360640, 361126, 361284, 361586, 361753, 361885,…
119	7	53596268	53641290	ENSBTAG00000046717	53618849	53621218		protein_coding		ENSG00000204963	PCDHA7	Y	315636, 319186, 319320, 319909, 320966, 321223, 322571, 323168, 323322, 323593, 324304, 326085, 346952, 347310, 347847, 349055, 349299, 349479, 350018, 350119, 350970, 351639, 351837, 352319, 352440, 352615, 352987, 353193, 353432, 353738, 354046, 354541, 355149, 355564, 355814, 356532, 356607, 357600, 358169, 358378, 359042, 359147, 359364, 359808, 360640, 361126, 361284, 361586, 361753, 361885,…
122	7	70609121	70816154	ENSBTAG00000036102	70691095	70731179		protein_coding		ENSG00000113249	HAVCR1	Y	398438, 399869, 402324, 2536559, 2538642, 2539556
122	7	70609121	70816154	ENSBTAG00000046999	70814932	70815017		miRNA
127	8	24974542	25018534	ENSBTAG00000003097	24933356	25017689	DENND4C	protein_coding	DENN/MADD domain containing 4C [Source:HGNC Symbol;Acc:26079]	ENSG00000137145	DENND4C	Y	304084, 304590, 305367, 306666, 704412, 1447586, 1449982, 1854094, 1875556, 1879329
132	8	61614265	61667640	ENSBTAG00000025859	61611661	61875340	ZCCHC7	protein_coding	zinc finger CCHC domain-containing protein 7 [Source:RefSeq peptide;Acc:NP_001039565]	ENSG00000147905	ZCCHC7	Y	302831, 302877, 305591, 305904, 306648, 375576, 376270, 378964, 380963, 711457, 828771, 1197102, 1204841, 1212992, 1220910, 1227984, 1447514, 1448298, 1448395, 1448412, 1450708, 1451458, 1451556
134	8	96129918	96181815	ENSBTAG00000039868	96152908	96153861		protein_coding
138	9	44351018	44413216	ENSBTAG00000000816	44355220	44377512	PRDM1	protein_coding	PR domain containing 1, with ZNF domain [Source:HGNC Symbol;Acc:9346]	ENSG00000057657	PRDM1	Y	373967, 380522, 1663625
139	9	45319473	45465776	ENSBTAG00000033218	45445932	45447231	HIGD1D	protein_coding	Uncharacterized protein [Source:UniProtKB/TrEMBL;Acc:E1BD79]	ENSG00000181061	HIGD1A	Y	511897, 512830, 513221, 513264, 513711, 514483, 515461, 518150, 894284, 895724, 895831, 896146, 896271, 896585, 897268, 897529, 899579, 1341510, 1678784, 2208736, 3483605
139	9	45319473	45465776	ENSBTAG00000046017	45452891	45455659	POPDC3	protein_coding	popeye domain containing 3 [Source:HGNC Symbol;Acc:17649]	ENSG00000132429	POPDC3	Y	208630, 208707, 1660702, 1661740, 1664358, 1769309, 1771402, 1771537, 1775714, 1777586, 2705775
140	9	48473345	48514448	ENSBTAG00000033153	48476204	49218551	GRIK2	protein_coding	glutamate receptor, ionotropic, kainate 2 [Source:HGNC Symbol;Acc:4580]	ENSG00000164418	GRIK2	Y	204672, 204878, 204981, 205417, 205721, 205724, 205889, 205926, 206025, 206106, 206190, 206211, 206417, 206650, 206763, 206933, 207168, 207225, 207319, 207694, 207820, 207952, 208555, 208651, 208680, 208904, 208924, 209145, 209560, 209629, 209704, 209786, 209932, 209954, 210020, 210400, 210403, 210414, 210561, 210701, 211021, 211213, 211529, 211581, 321304, 321446, 322288, 323008, 325015, 348272,…
141	9	49799513	49851506	ENSBTAG00000020482	49714504	50103135	ASCC3	protein_coding	activating signal cointegrator 1 complex subunit 3 [Source:HGNC Symbol;Acc:18697]	ENSG00000112249	ASCC3	Y	204998, 205029, 205698, 207402, 208340, 208674, 209306, 698670, 702789, 1205564, 1229226, 1659595, 1660125, 1787079, 1862478, 1877086, 1879299, 2194920, 2198668, 2400088, 2401427, 2409053, 2418097, 2700219, 2709190
141	9	49799513	49851506	ENSBTAG00000045624	49837663	49839034		protein_coding
142	9	51710370	52224543	ENSBTAG00000033109	52048373	52048800		pseudogene
144	9	57607674	57624896	ENSBTAG00000021420	57622907	57830272	EPHA7	protein_coding	EPH receptor A7 [Source:HGNC Symbol;Acc:3390]	ENSG00000135333	EPHA7	Y	204681, 204742, 204892, 205081, 205431, 205643, 205694, 210762, 702863, 1170719, 1173809, 1182722, 1209645, 1214865, 1222081, 1660993, 2194961, 2198665, 2399757, 2403181, 2404624, 2405884, 2406959, 2700217, 2708532
145	9	70291171	70442420	ENSBTAG00000000240	70181054	70304090	A6QLP4_BOVIN	protein_coding	A-kinase anchor protein 7 [Source:RefSeq peptide;Acc:NP_001095736]	ENSG00000118507	AKAP7	Y	205717, 209485, 210350, 2401367, 2403306, 2403397, 2405745, 2407394, 2708542
146	9	71525299	71608476	ENSBTAG00000027223	71557682	71558755		protein_coding
146	9	71525299	71608476	ENSBTAG00000038447	71567322	71568353		protein_coding		ENSG00000146383	TAAR6	N
146	9	71525299	71608476	ENSBTAG00000047912	71576300	71577373		protein_coding
146	9	71525299	71608476	ENSBTAG00000039058	71587878	71588915		protein_coding		ENSG00000146383	TAAR6	N
148	9	93225551	93370986	ENSBTAG00000010047	93127891	93241341	TIAM2	protein_coding	T-cell lymphoma invasion and metastasis 2 [Source:HGNC Symbol;Acc:11806]	ENSG00000146426	TIAM2	Y	205703, 208809, 209648, 382851, 383404, 519788, 521542, 826162, 1198125, 1213416, 1223300, 1229183, 1663640, 2417819
148	9	93225551	93370986	ENSBTAG00000031895	93240604	93307575	TFB1M_BOVIN	protein_coding	Mitochondrial dimethyladenosine transferase 1 [Source:UniProtKB/Swiss-Prot;Acc:Q2TBQ0]	ENSG00000029639	TFB1M	Y	206023, 1198125, 1229183, 1660323, 1660496
148	9	93225551	93370986	ENSBTAG00000046726	93261250	93261906	CLDN20	protein_coding	claudin 20 [Source:HGNC Symbol;Acc:2042]	ENSG00000171217	CLDN20	N
149	9	96544687	96580931	ENSBTAG00000010334	96514752	96597679	SYTL3	protein_coding	synaptotagmin-like 3 [Source:HGNC Symbol;Acc:15587]	ENSG00000164674	SYTL3	Y	204696, 204830, 206791, 207185, 207781, 208000, 208787, 208997, 209159, 209666, 211530, 375757, 376022, 827404, 1211506, 1212699, 1218403, 1224735, 1224987, 1225671, 1660228, 1660742, 1661858, 1662930, 1663172, 1664251, 1838542, 1844617, 1846328, 1847308, 1849012, 1854964, 1857357, 1857809, 1860476, 1861111, 1862484, 1864998, 1876607, 1883818, 2416928, 2924493
150	10	1513505	1573751	ENSBTAG00000014750	1467376	1761414	EPB41L4A	protein_coding	erythrocyte protein band 4.1-like 4 [Source:RefSeq peptide;Acc:NP_001098854]	ENSG00000129595	EPB41L4A	Y	400720, 401057, 516430, 707550, 825342, 1180862, 1202156, 1228267, 1231573, 1344104, 1664870, 1664934, 1665798, 2535974, 2538137, 2540367
152	10	21544982	21587180	ENSBTAG00000007415	21521555	21573888	A7Y461_BOVIN	protein_coding	Uncharacterized protein [Source:UniProtKB/TrEMBL;Acc:F1MYX6]	ENSG00000092068	SLC7A8	Y	368168, 379364
152	10	21544982	21587180	ENSBTAG00000042621	21552825	21552932	U6	snRNA	U6 spliceosomal RNA [Source:RFAM;Acc:RF00026]
152	10	21544982	21587180	ENSBTAG00000005952	21580449	21581861	E1BDB7_BOVIN	protein_coding	Uncharacterized protein [Source:UniProtKB/TrEMBL;Acc:E1BDB7]	ENSG00000092067	CEBPE	N
153	10	22492853	24223514	ENSBTAG00000000432	22106909	23304334	TCRA	protein_coding	hypothetical protein LOC785621 [Source:RefSeq peptide;Acc:NP_001091944]	ENSG00000229164	TRAC	N
153	10	22492853	24223514	ENSBTAG00000046962	22552579	22553139		protein_coding		ENSG00000211802	TRAV22	N
153	10	22492853	24223514	ENSBTAG00000045595	22585603	22586185		protein_coding		ENSG00000211799	TRAV19	N
153	10	22492853	24223514	ENSBTAG00000047258	22631613	22632173		protein_coding		ENSG00000211802	TRAV22	N
153	10	22492853	24223514	ENSBTAG00000045758	22674452	22675008		protein_coding	Uncharacterized protein [Source:UniProtKB/TrEMBL;Acc:E1BGC4]	ENSG00000211802	TRAV22	N
153	10	22492853	24223514	ENSBTAG00000048302	22718371	22719629		protein_coding
153	10	22492853	24223514	ENSBTAG00000046464	22740902	22742574		protein_coding
153	10	22492853	24223514	ENSBTAG00000047041	22821328	22821865		protein_coding		ENSG00000211802	TRAV22	N
153	10	22492853	24223514	ENSBTAG00000039077	22836233	22836789		protein_coding
153	10	22492853	24223514	ENSBTAG00000046530	22844925	22845432		protein_coding		ENSG00000211803	TRAV23DV6	N
153	10	22492853	24223514	ENSBTAG00000047444	22846084	22846644		protein_coding		ENSG00000211802	TRAV22	N
153	10	22492853	24223514	ENSBTAG00000046682	22900141	22900718		protein_coding		ENSG00000211802	TRAV22	N
153	10	22492853	24223514	ENSBTAG00000038098	23099397	23099928	TRAV29DV5	protein_coding	T cell receptor alpha variable 29/delta variable 5 (gene/pseudogene) [Source:HGNC Symbol;Acc:12127]	ENSG00000211810	TRAV29DV5	N
153	10	22492853	24223514	ENSBTAG00000047276	23157033	23157612		protein_coding		ENSG00000211805	TRAV24	N
153	10	22492853	24223514	ENSBTAG00000048064	23202966	23208280		protein_coding		ENSG00000211802	TRAV22	N
153	10	22492853	24223514	ENSBTAG00000036202	23221370	23221949		protein_coding		ENSG00000211803	TRAV23DV6	N
153	10	22492853	24223514	ENSBTAG00000038565	23330788	23331395		protein_coding	Uncharacterized protein [Source:UniProtKB/TrEMBL;Acc:E1BBJ3]
153	10	22492853	24223514	ENSBTAG00000047312	23342458	23343360		protein_coding
153	10	22492853	24223514	ENSBTAG00000047091	23407963	23408414		protein_coding		ENSG00000211793	TRAV9-2	N
153	10	22492853	24223514	ENSBTAG00000046477	23448188	23448748		protein_coding		ENSG00000211802	TRAV22	N
153	10	22492853	24223514	ENSBTAG00000047683	23470079	23470639		protein_coding		ENSG00000211802	TRAV22	N
153	10	22492853	24223514	ENSBTAG00000046897	23498102	23498662		protein_coding		ENSG00000211802	TRAV22	N
153	10	22492853	24223514	ENSBTAG00000047001	23549339	23549910		protein_coding		ENSG00000211802	TRAV22	N
153	10	22492853	24223514	ENSBTAG00000047981	23577090	23577668		protein_coding		ENSG00000211802	TRAV22	N
153	10	22492853	24223514	ENSBTAG00000046500	23592376	23593078	Q3T019_BOVIN	protein_coding	TRA@ protein [Source:UniProtKB/TrEMBL;Acc:Q3T019]	ENSG00000211802	TRAV22	N
153	10	22492853	24223514	ENSBTAG00000047097	23631953	23632510		protein_coding		ENSG00000211802	TRAV22	N
153	10	22492853	24223514	ENSBTAG00000045953	23636371	23636869		protein_coding	Uncharacterized protein [Source:UniProtKB/TrEMBL;Acc:E1BD14]
153	10	22492853	24223514	ENSBTAG00000047909	23727119	23727821		protein_coding		ENSG00000211802	TRAV22	N
153	10	22492853	24223514	ENSBTAG00000047522	23748173	23748752		protein_coding		ENSG00000211799	TRAV19	N
153	10	22492853	24223514	ENSBTAG00000047398	23778292	23779414		protein_coding
153	10	22492853	24223514	ENSBTAG00000048236	23923498	23924002		protein_coding		ENSG00000211805	TRAV24	N
153	10	22492853	24223514	ENSBTAG00000039807	23933880	23934477		protein_coding	Uncharacterized protein [Source:UniProtKB/TrEMBL;Acc:F1N512]	ENSG00000211804	TRDV1	N
153	10	22492853	24223514	ENSBTAG00000037924	23978360	23978755		protein_coding		ENSG00000211804	TRDV1	N
153	10	22492853	24223514	ENSBTAG00000039038	24007143	24008531		protein_coding	Uncharacterized protein [Source:UniProtKB/TrEMBL;Acc:F1MPK8]
153	10	22492853	24223514	ENSBTAG00000048074	24049503	24050032		protein_coding
153	10	22492853	24223514	ENSBTAG00000005941	24062422	24062915		protein_coding	Uncharacterized protein [Source:UniProtKB/TrEMBL;Acc:E1BMM5]	ENSG00000211782	TRAV8-1	N
153	10	22492853	24223514	ENSBTAG00000047624	24105131	24105633		protein_coding		ENSG00000211803	TRAV23DV6	N
153	10	22492853	24223514	ENSBTAG00000046102	24109643	24110226		protein_coding		ENSG00000211799	TRAV19	N
153	10	22492853	24223514	ENSBTAG00000047952	24111827	24112287		protein_coding
153	10	22492853	24223514	ENSBTAG00000047639	24115721	24116278		protein_coding		ENSG00000211802	TRAV22	N
153	10	22492853	24223514	ENSBTAG00000046305	24120162	24120630		protein_coding	Uncharacterized protein [Source:UniProtKB/TrEMBL;Acc:F1MBP3]
153	10	22492853	24223514	ENSBTAG00000047096	24142588	24143051		protein_coding
153	10	22492853	24223514	ENSBTAG00000046157	24149311	24149779		protein_coding
154	10	27061809	27095664	ENSBTAG00000039315	27062437	27063384		protein_coding
154	10	27061809	27095664	ENSBTAG00000048109	27071792	27072736		protein_coding
154	10	27061809	27095664	ENSBTAG00000047483	27081655	27082170		protein_coding		ENSG00000162222	TTC9C	Y	370110, 384290
154	10	27061809	27095664	ENSBTAG00000045521	27084385	27084553		miRNA
154	10	27061809	27095664	ENSBTAG00000038485	27085890	27086834		protein_coding	Uncharacterized protein [Source:UniProtKB/TrEMBL;Acc:F1MQZ3]
155	10	45364839	45390875	ENSBTAG00000011037	45380345	45392030	RBPMS2	protein_coding	RNA binding protein with multiple splicing 2 [Source:HGNC Symbol;Acc:19098]	ENSG00000166831	RBPMS2	Y	1189289, 1228444, 2151617
158	10	89030587	89055823	ENSBTAG00000008735	89026341	89044338	VASH1	protein_coding	vasohibin 1 [Source:HGNC Symbol;Acc:19964]	ENSG00000071246	VASH1	Y	1015674
158	10	89030587	89055823	ENSBTAG00000019454	89053688	89074011	ANGEL1	protein_coding	angel homolog 1 (Drosophila) [Source:HGNC Symbol;Acc:19961]	ENSG00000013523	ANGEL1	Y	1017786, 1018775
160	11	13023648	13060084	ENSBTAG00000013290	12894979	13123270	DYSF	protein_coding	dysferlin [Source:RefSeq peptide;Acc:NP_001095960]	ENSG00000135636	DYSF	Y	702946, 708697, 708704, 825754, 1172205, 1173105, 1194712, 1197094, 1207323, 1213395, 1218732, 1220098, 1221590, 1224682, 1227041, 1230279, 1860383, 1877081, 1879779, 2028286, 2028691, 2029127, 2029592, 2031091, 2031197, 2031271, 2031523, 2031954, 2033321, 2418583, 2581984, 2583687, 2584236, 2584944, 2585000, 2585440, 2585845, 2587939, 2589241, 2589440, 2589738, 2709441, 2709442
161	11	13597473	13620175	ENSBTAG00000008905	13612910	13619093	B2D2I8_BOVIN	protein_coding	Folliculogenesis specific basic helix-loop-helix [Source:UniProtKB/TrEMBL;Acc:B2D2I8]	ENSG00000183733	FIGLA	Y	2589182
166	11	93445185	93467609	ENSBTAG00000039225	93459896	93460798		protein_coding
167	11	93501322	93571781	ENSBTAG00000038726	93563425	93564411		protein_coding	Uncharacterized protein [Source:UniProtKB/TrEMBL;Acc:E1B9P6]	ENSG00000239590	OR1J4	N
168	11	97895137	97963331	ENSBTAG00000023843	97674642	97975506	RALGPS1	protein_coding	Ral GEF with PH domain and SH3 binding motif 1 [Source:HGNC Symbol;Acc:16851]	ENSG00000136828	RALGPS1	Y	302669, 302908, 303439, 303622, 304179, 304445, 367546, 375806, 1196220, 1196478, 1198638, 1205640, 1208704, 1211476, 1219005, 1220851, 1446693, 1448472, 2703321
169	11	98788500	98821100	ENSBTAG00000014149	98793763	98797809	E1B6Z6_BOVIN	protein_coding	Uncharacterized protein [Source:UniProtKB/TrEMBL;Acc:E1B6Z6]	ENSG00000148346	LCN2	N
169	11	98788500	98821100	ENSBTAG00000014150	98801791	98805189	CI016_BOVIN	protein_coding	UPF0184 protein C9orf16 homolog [Source:UniProtKB/Swiss-Prot;Acc:Q2NKS9]	ENSG00000171159	C9orf16	N
169	11	98788500	98821100	ENSBTAG00000012274	98806164	98823350	CIZ1	protein_coding	CDKN1A interacting zinc finger protein 1 [Source:HGNC Symbol;Acc:16744]	ENSG00000148337	CIZ1	Y	1446310, 1449550
170	11	103825803	103920689	ENSBTAG00000018799	103840005	103869617	GPSM1	protein_coding	G-protein signaling modulator 1 [Source:HGNC Symbol;Acc:17858]	ENSG00000160360	GPSM1	Y	302737, 303007, 304453, 369235, 376789, 1446279, 1448170, 1448727, 1448935, 1448944, 1449329, 1450009, 1452153, 1452161, 1769109, 1777057, 2402837, 2406571
170	11	103825803	103920689	ENSBTAG00000012880	103874072	103875832	DNLZ	protein_coding	DNL-type zinc finger [Source:HGNC Symbol;Acc:33879]	ENSG00000213221	DNLZ	Y	369235, 376789, 1769109, 1777057, 2195206, 2195259, 2195297, 2195351, 2195688, 2198450, 2402837, 2406571
170	11	103825803	103920689	ENSBTAG00000006572	103876015	103883072	CARD9	protein_coding	caspase recruitment domain-containing protein 9 [Source:RefSeq peptide;Acc:NP_001070579]	ENSG00000187796	CARD9	Y	369235, 376789, 1769109, 1777057, 2195206, 2195259, 2195297, 2195351, 2195688, 2198450, 2402837, 2406571
170	11	103825803	103920689	ENSBTAG00000000054	103884749	103905548	SNAPC4	protein_coding	small nuclear RNA activating complex, polypeptide 4, 190kDa [Source:HGNC Symbol;Acc:11137]	ENSG00000165684	SNAPC4	Y	303573, 369235, 376789, 1451866, 1769109, 1777057, 2195206, 2195259, 2195297, 2195351, 2195688, 2198450, 2402837, 2406571
170	11	103825803	103920689	ENSBTAG00000001352	103910385	103916652	SDCG3_BOVIN	protein_coding	Serologically defined colon cancer antigen 3 homolog [Source:UniProtKB/Swiss-Prot;Acc:Q2KJD6]	ENSG00000165689	SDCCAG3	Y	304204, 304772, 306707, 1769109, 1777057, 2195206, 2195259, 2195297, 2195351, 2195688, 2198450, 2402837, 2406571
170	11	103825803	103920689	ENSBTAG00000001353	103916755	103926395	MPPA_BOVIN	protein_coding	Mitochondrial-processing peptidase subunit alpha [Source:UniProtKB/Swiss-Prot;Acc:Q0P5M8]	ENSG00000165688	PMPCA	Y	303777, 367491, 368398, 1769109, 1777057, 2195206, 2195259, 2195297, 2195351, 2198450, 2402837, 2406571
171	11	104283558	104307579	ENSBTAG00000011554	104296135	104302894	SURF6_BOVIN	protein_coding	Surfeit locus protein 6 [Source:UniProtKB/Swiss-Prot;Acc:Q0VCY3]	ENSG00000148296	SURF6	N
171	11	104283558	104307579	ENSBTAG00000011556	104305076	104311650	MED22_BOVIN	protein_coding	Mediator of RNA polymerase II transcription subunit 22 [Source:UniProtKB/Swiss-Prot;Acc:Q5E9K2]	ENSG00000148297	MED22	Y	1447661
172	11	104571309	104616919	ENSBTAG00000004508	104554824	104572619	DOPO_BOVIN	protein_coding	Dopamine beta-hydroxylaseSoluble dopamine beta-hydroxylase [Source:UniProtKB/Swiss-Prot;Acc:P15101]	ENSG00000123454	DBH	Y	694611, 700483, 708235, 2195966, 2197090, 2198279
172	11	104571309	104616919	ENSBTAG00000004510	104578933	104634907	E1BB28_BOVIN	protein_coding	Uncharacterized protein [Source:UniProtKB/TrEMBL;Acc:E1BB28]	ENSG00000123453	SARDH	Y	303301, 303774, 304327, 304372, 304386, 306189, 347786, 359624, 694611, 696562, 1198475, 1230778, 1340870, 1446448, 1448282, 1448492, 1449159, 1449390, 1450734, 1452141, 1452145, 1675653, 1680233, 1821096, 1866907, 1872688, 2194054, 2195974, 2196948, 2197300, 2198776
173	11	105707007	105750553	ENSBTAG00000012121	105702496	105711512	A6QP59_BOVIN	protein_coding	NADPH oxidase activator 1 [Source:RefSeq peptide;Acc:NP_001095545]	ENSG00000188747	NOXA1	Y	302855, 303274, 374737, 384017, 1206214, 1225656, 1447461, 1450913, 1762661, 1776867, 1783306, 2706053
173	11	105707007	105750553	ENSBTAG00000023788	105728961	105770612	EXD3	protein_coding	exonuclease 3'-5' domain containing 3 [Source:HGNC Symbol;Acc:26023]	ENSG00000187609	EXD3	Y	302739, 302905, 303076, 303274, 303288, 303380, 303382, 303408, 303444, 303528, 303596, 303614, 303656, 303807, 303961, 304483, 304954, 306136, 306308, 306542, 317976, 318572, 319482, 319628, 320264, 321924, 323238, 323526, 323840, 324028, 324252, 324908, 324941, 346663, 348709, 348770, 350958, 355684, 358652, 359433, 359869, 361219, 369591, 370453, 371172, 374737, 376265, 380999, 382035, 384017,…
174	11	106196578	106294494	ENSBTAG00000046516	106201875	106202759	FUT7	protein_coding	fucosyltransferase 7 [Source:RefSeq peptide;Acc:NP_001091633]	ENSG00000180549	FUT7	Y	303423, 1206214, 1225656, 2195160, 2195259, 2195351, 2196932, 2197130, 2197299, 2197437, 2198450
174	11	106196578	106294494	ENSBTAG00000047254	106209227	106222883	ABCA2	protein_coding	ATP-binding cassette, sub-family A (ABC1), member 2 [Source:HGNC Symbol;Acc:32]	ENSG00000107331	ABCA2	Y	302543, 302664, 303049, 303156, 303296, 303404, 303423, 1206214, 1225656, 1446730, 1447090, 1452097, 2195160, 2195259, 2195351, 2196932, 2197130, 2197299, 2197437, 2198450
174	11	106196578	106294494	ENSBTAG00000015085	106229012	106233455	A6QL90_BOVIN	protein_coding	chloride intracellular channel protein 3 [Source:RefSeq peptide;Acc:NP_001093771]	ENSG00000169583	CLIC3	Y	1206214, 1225656, 2195160, 2195259, 2195351, 2196932, 2197130, 2197299, 2197437, 2198450
174	11	106196578	106294494	ENSBTAG00000015081	106231444	106233013	A6QQL6_BOVIN	protein_coding	hypothetical protein LOC505435 [Source:RefSeq peptide;Acc:NP_001093770]	ENSG00000148362	C9orf142	Y	303652, 1206214, 1225656, 2195160, 2195259, 2195351, 2196932, 2197130, 2197299, 2197437, 2198450
174	11	106196578	106294494	ENSBTAG00000030296	106244291	106246501	LCNL1	protein_coding	lipocalin-like 1 [Source:HGNC Symbol;Acc:34436]	ENSG00000214402	LCNL1	Y	303613, 1206214, 1225656, 2195160, 2195259, 2195351, 2196932, 2197130, 2197299, 2197437, 2198450
174	11	106196578	106294494	ENSBTAG00000015074	106247577	106250629	PTGDS_BOVIN	protein_coding	Prostaglandin-H2 D-isomerase [Source:UniProtKB/Swiss-Prot;Acc:O02853]	ENSG00000107317	PTGDS	Y	303087, 303353, 1206214, 1225656, 1446099, 2195160, 2195259, 2195351, 2196932, 2197130, 2197299, 2197437, 2198450
174	11	106196578	106294494	ENSBTAG00000039531	106276096	106279698	E1B9Y3_BOVIN	protein_coding	Uncharacterized protein [Source:UniProtKB/TrEMBL;Acc:E1B9Y3]	ENSG00000184925	LCN12	Y	302555, 1206214, 1225656, 2195160, 2195259, 2195351, 2196932, 2197130, 2197299, 2197437, 2198450
174	11	106196578	106294494	ENSBTAG00000010520	106284927	106286380	A8YXZ2_BOVIN	protein_coding	complement component 8, gamma polypeptide [Source:RefSeq peptide;Acc:NP_001103546]	ENSG00000176919	C8G	Y	302833, 1206214, 1225656, 1447304, 2195160, 2195259, 2195308, 2195351, 2196932, 2197130, 2197299, 2197437, 2198450
174	11	106196578	106294494	ENSBTAG00000010515	106287254	106291495	FBXW5	protein_coding	F-box and WD repeat domain containing 5 [Source:HGNC Symbol;Acc:13613]	ENSG00000159069	FBXW5	Y	302833, 303279, 1206214, 1225656, 1447304, 2193725, 2195160, 2195259, 2195308, 2195351, 2196932, 2197130, 2197299, 2197437, 2198450
175	11	106643346	106716196	ENSBTAG00000038584	106675880	106712955	A6QPI8_BOVIN	protein_coding	olfactomedin related ER localized protein [Source:RefSeq peptide;Acc:NP_001095349]	ENSG00000130558	OLFM1	Y	302917, 303178, 303839, 305912, 373224, 380401, 1447023, 1448496, 1448859, 1448910, 1677400, 1833187, 1874108, 1880513, 2402713, 2409870
176	12	353008	432263	ENSBTAG00000011862	398727	402597	PCDH20	protein_coding	protocadherin 20 [Source:HGNC Symbol;Acc:14257]	ENSG00000197991	PCDH20	Y	2403574, 2409590
178	12	2192168	2329348	ENSBTAG00000012443	2130595	2695362	DIAPH3	protein_coding	diaphanous homolog 3 (Drosophila) [Source:HGNC Symbol;Acc:15480]	ENSG00000139734	DIAPH3	Y	161339, 163502, 163840, 825534, 827678, 1202348, 1228160, 2304269, 2305082, 2305346, 2399956, 2401408, 2405485, 2408083, 2708006, 2908198, 3499699
183	12	21784318	21805684	ENSBTAG00000011654	21755757	21796575		protein_coding	Uncharacterized protein [Source:UniProtKB/TrEMBL;Acc:F1MYA3]	ENSG00000166157	TPTE	Y	321921, 325055, 348502, 350007, 354052, 359200, 359908, 825023, 1345183, 1345318, 1345577, 1346150, 1346169, 1346336, 1346704, 1347071, 1348712, 1348910, 1348948, 1349247, 1349265, 1349397, 1349600, 1349946, 1666680, 1677242, 1680647, 1680785, 1680861, 1681138, 1681639, 1681975, 1682732, 1682756, 1682854, 1682900, 1682926, 1683011, 1683192, 1683380, 1683422, 1683455, 1683503, 1683543, 1683572, 16…
183	12	21784318	21805684	ENSBTAG00000011647	21800781	21831677	Q2KHW4_BOVIN	protein_coding	mitochondrial ornithine transporter 1 [Source:RefSeq peptide;Acc:NP_001039791]	ENSG00000102743	SLC25A15	Y	162210, 162447, 2700044
188	12	66855326	66866085	ENSBTAG00000008708	66292489	67324791	GPC5	protein_coding	glypican-5 [Source:RefSeq peptide;Acc:NP_001095540]	ENSG00000179399	GPC5	Y	160863, 160942, 160943, 160969, 161085, 161178, 161189, 161216, 161261, 161424, 161428, 161518, 161568, 161571, 161659, 161691, 161698, 161708, 161744, 162035, 162096, 162156, 162169, 162261, 162277, 162313, 162489, 162647, 162778, 162903, 162940, 162987, 163009, 163012, 163190, 163334, 163346, 163366, 163393, 163407, 163410, 163433, 163528, 163531, 163552, 163578, 163592, 163705, 163724, 163863,…
191	12	71440002	72123747	ENSBTAG00000047383	71822642	71987841		protein_coding		ENSG00000125257	ABCC4	Y	161461, 162343, 162437, 162517, 162626, 163005, 163220, 163250, 163585, 164353, 164428, 370086, 381529, 699314, 711929, 1167308, 1175565, 1186262, 1200390, 1211778, 1217212, 1218454, 1222404, 1223614, 1226268, 1339668, 2195506, 2198414, 2303882, 2700082
192	12	72174261	72264806	ENSBTAG00000045751	72065148	72204484		protein_coding		ENSG00000125257	ABCC4	Y	161461, 162343, 162437, 162517, 162626, 163005, 163220, 163250, 163585, 164353, 164428, 370086, 381529, 699314, 711929, 1167308, 1175565, 1186262, 1200390, 1211778, 1217212, 1218454, 1222404, 1223614, 1226268, 1339668, 2195506, 2198414, 2303882, 2700082
193	12	72432362	75238779	ENSBTAG00000047181	72529374	72690449		protein_coding		ENSG00000125257	ABCC4	Y	161461, 162343, 162437, 162517, 162626, 163005, 163220, 163250, 163585, 164353, 164428, 370086, 381529, 699314, 711929, 1167308, 1175565, 1186262, 1200390, 1211778, 1217212, 1218454, 1222404, 1223614, 1226268, 1339668, 2195506, 2198414, 2303882, 2700082
193	12	72432362	75238779	ENSBTAG00000046041	73574462	73704802		protein_coding		ENSG00000125257	ABCC4	Y	161461, 162343, 162437, 162517, 162626, 163005, 163220, 163250, 163585, 164353, 164428, 370086, 381529, 699314, 711929, 1167308, 1175565, 1186262, 1200390, 1211778, 1217212, 1218454, 1222404, 1223614, 1226268, 1339668, 2195506, 2198414, 2303882, 2700082
193	12	72432362	75238779	ENSBTAG00000047764	73890112	73977633		protein_coding		ENSG00000125257	ABCC4	Y	161461, 162343, 162437, 162517, 162626, 163005, 163220, 163250, 163585, 164353, 164428, 370086, 381529, 699314, 711929, 1167308, 1175565, 1186262, 1200390, 1211778, 1217212, 1218454, 1222404, 1223614, 1226268, 1339668, 2195506, 2198414, 2303882, 2700082
193	12	72432362	75238779	ENSBTAG00000047360	74198712	74199129		pseudogene
193	12	72432362	75238779	ENSBTAG00000023309	74816045	74978179		protein_coding		ENSG00000125257	ABCC4	Y	161461, 162343, 162437, 162517, 162626, 163005, 163220, 163250, 163585, 164353, 164428, 370086, 381529, 699314, 711929, 1167308, 1175565, 1186262, 1200390, 1211778, 1217212, 1218454, 1222404, 1223614, 1226268, 1339668, 2195506, 2198414, 2303882, 2700082
194	12	75374251	75946247	ENSBTAG00000026070	75457897	75536848		protein_coding		ENSG00000125257	ABCC4	Y	161461, 162343, 162437, 162517, 162626, 163005, 163220, 163250, 163585, 164353, 164428, 370086, 381529, 699314, 711929, 1167308, 1175565, 1186262, 1200390, 1211778, 1217212, 1218454, 1222404, 1223614, 1226268, 1339668, 2195506, 2198414, 2303882, 2700082
194	12	75374251	75946247	ENSBTAG00000039714	75664652	75870596		protein_coding		ENSG00000125257	ABCC4	Y	161461, 162343, 162437, 162517, 162626, 163005, 163220, 163250, 163585, 164353, 164428, 370086, 381529, 699314, 711929, 1167308, 1175565, 1186262, 1200390, 1211778, 1217212, 1218454, 1222404, 1223614, 1226268, 1339668, 2195506, 2198414, 2303882, 2700082
197	13	43654009	43776717	ENSBTAG00000037509	43654794	43668774	Q3ZBG2_BOVIN	protein_coding	aldo-keto reductase family 1, member C1-like [Source:RefSeq peptide;Acc:NP_001159695]	ENSG00000196139	AKR1C3	Y	692422
197	13	43654009	43776717	ENSBTAG00000039722	43761441	43773807		protein_coding		ENSG00000196139	AKR1C3	Y	692422
199	13	62858269	62922675	ENSBTAG00000019200	62850752	62869092	BPIFB2	protein_coding	BPI fold containing family B, member 2 [Source:HGNC Symbol;Acc:16177]	ENSG00000078898	BPIFB2	Y	369305, 369964, 379610, 383853, 1760032, 1760430, 1760442, 1761021, 1761068, 1761545, 1761687, 1762318, 1762508, 1762598, 1763157, 1763528, 1764304, 1764738, 1764799, 1765137, 1765229, 1765811, 1766206, 1766673, 1767146, 1767270, 1767645, 1767813, 1767922, 1768301, 1768415, 1768568, 1768723, 1768844, 1769260, 1769806, 1770260, 1772044, 1772305, 1773326, 1775255, 1776250, 1777169, 1779544, 1780021…
199	13	62858269	62922675	ENSBTAG00000010112	62877511	62892488	BPIFB6	protein_coding	BPI fold containing family B, member 6 [Source:HGNC Symbol;Acc:16504]	ENSG00000167104	BPIFB6	Y	369305, 369964, 379610, 383853, 1760032, 1760430, 1760442, 1761021, 1761068, 1761545, 1761687, 1762318, 1762508, 1762598, 1763157, 1763528, 1764304, 1764738, 1764799, 1765137, 1765229, 1765811, 1766206, 1766673, 1767146, 1767270, 1767645, 1767813, 1767922, 1768301, 1768415, 1768568, 1768723, 1768844, 1769260, 1769806, 1770260, 1772044, 1772305, 1773326, 1775255, 1776250, 1777169, 1779544, 1780021…
199	13	62858269	62922675	ENSBTAG00000038687	62901440	62918251	BPIFB3	protein_coding	BPI fold containing family B, member 3 [Source:HGNC Symbol;Acc:16178]	ENSG00000186190	BPIFB3	Y	369964, 379610, 1760032, 1760430, 1760442, 1761021, 1761068, 1761545, 1761687, 1762318, 1762508, 1762598, 1763157, 1763528, 1764304, 1764738, 1764799, 1765137, 1765229, 1765811, 1766206, 1766673, 1767146, 1767270, 1767645, 1767813, 1767922, 1768301, 1768415, 1768568, 1768723, 1768844, 1769260, 1769806, 1770260, 1772044, 1772305, 1773326, 1775255, 1776250, 1777169, 1779544, 1780021, 1781277, 17823…
200	14	1497296	1529914	ENSBTAG00000012353	1491984	1502250	ZNF34	protein_coding	zinc finger protein 34 [Source:RefSeq peptide;Acc:NP_001076989]	ENSG00000196378	ZNF34	Y	1193365, 1230362, 1335476, 1337502
200	14	1497296	1529914	ENSBTAG00000026327	1505030	1507633	RL8_BOVIN	protein_coding	60S ribosomal protein L8 [Source:UniProtKB/Swiss-Prot;Acc:Q3T0S6]
200	14	1497296	1529914	ENSBTAG00000018456	1517535	1523303	ZNF7	protein_coding	zinc finger protein 7 [Source:HGNC Symbol;Acc:13139]	ENSG00000147789	ZNF7	Y	1193365, 1230362, 1333943, 1334304, 1338039, 1338606, 1696211, 2599726, 2599776, 2600149, 2602659, 2603816, 2604407
201	14	2022413	2089613	ENSBTAG00000009677	2024713	2031386	PARP10	protein_coding	poly (ADP-ribose) polymerase family, member 10 [Source:HGNC Symbol;Acc:25895]	ENSG00000178685	PARP10	Y	379960, 383136, 692453, 699054, 712033, 1177262, 1189409, 1192608, 1193456, 1194527, 1201783, 1201842, 1205083, 1207474, 1212395, 1213206, 1215864, 1217302, 1219111, 1219317, 1221742, 1334360, 1334702, 1335179, 1336526, 1338077, 2194825, 2194867, 2194895, 2194948, 2194976, 2195020, 2195030, 2195171, 2195306, 2195422, 2195477, 2195705, 2195734, 2195954, 2195958, 2195983, 2196020, 2196035, 2196947,…
201	14	2022413	2089613	ENSBTAG00000011922	2054917	2088261	PLEC	protein_coding	plectin [Source:HGNC Symbol;Acc:9069]	ENSG00000178209	PLEC	Y	379960, 383136, 692453, 699054, 712033, 1166750, 1172504, 1177262, 1187037, 1189409, 1192608, 1193456, 1194527, 1200476, 1201783, 1201842, 1205083, 1207474, 1208870, 1210754, 1212395, 1213206, 1215864, 1217302, 1219111, 1219317, 1221742, 1333766, 1333802, 1333906, 1333910, 1334360, 1334702, 1335527, 1336526, 1338077, 1338160, 2194825, 2194867, 2194895, 2194948, 2194976, 2195020, 2195030, 2195171,…
201	14	2022413	2089613	ENSBTAG00000044263	2071851	2071925	bta-mir-2309	miRNA	bta-mir-2309 [Source:miRBase;Acc:MI0011322]
202	14	2758369	2841522	ENSBTAG00000000158	2755206	2762197	LY6K	protein_coding	lymphocyte antigen 6 complex, locus K [Source:HGNC Symbol;Acc:24225]	ENSG00000160886	LY6K	Y	1808483, 1808568, 1809337, 1809651, 1809841, 1810004, 1813043, 2599756, 2601025
202	14	2758369	2841522	ENSBTAG00000037824	2770551	2775678		protein_coding		ENSG00000160882	CYP11B1	Y	1186369, 1196579, 1219853, 2193786, 2194048, 2198802, 2208031, 2599358, 2600052, 2600263, 2600332, 2601025, 2709814
202	14	2758369	2841522	ENSBTAG00000034498	2801383	2803020	LY6D_BOVIN	protein_coding	Lymphocyte antigen 6D [Source:UniProtKB/Swiss-Prot;Acc:Q148C3]	ENSG00000167656	LY6D	Y	2601025
202	14	2758369	2841522	ENSBTAG00000005762	2814587	2816685	LYNX1_BOVIN	protein_coding	Ly-6/neurotoxin-like protein 1 [Source:UniProtKB/Swiss-Prot;Acc:Q1RMQ4]	ENSG00000180155	LYNX1	Y	324379, 325964, 1334780, 1335448, 1338599, 2601025, 3424893
202	14	2758369	2841522	ENSBTAG00000016210	2829285	2831334	LYPD2	protein_coding	LY6/PLAUR domain containing 2 [Source:HGNC Symbol;Acc:25215]	ENSG00000197353	LYPD2	Y	2599756, 2601025
202	14	2758369	2841522	ENSBTAG00000016209	2834781	2835985	SLURP1	protein_coding	secreted LY6/PLAUR domain containing 1 [Source:HGNC Symbol;Acc:18746]	ENSG00000126233	SLURP1	Y	2599756, 2601025, 2603484
202	14	2758369	2841522	ENSBTAG00000005063	2839180	2842655	CH055_BOVIN	protein_coding	UPF0670 protein C8orf55 homolog [Source:UniProtKB/Swiss-Prot;Acc:A6H707]	ENSG00000130193	C8orf55	Y	1808483, 1808568, 1809337, 1809651, 1809841, 1810004, 1813043, 2599756, 2601025, 2604561
206	14	67314952	67419255	ENSBTAG00000047534	67311366	67350281		protein_coding	Uncharacterized protein [Source:UniProtKB/TrEMBL;Acc:E1BJS6]	ENSG00000132549	VPS13B	Y	348967, 353315, 377881, 382440, 518045, 827810, 1175902, 1197393, 1223246, 1228772, 1334466, 1334544, 1335217, 1335918, 1336189, 1336825, 1337019, 1338235, 1338283, 1759901, 1761597, 1761932, 1761961, 1762693, 1763287, 1763350, 1764009, 1768307, 1768613, 1769594, 1770952, 1771938, 1772058, 1773342, 1775019, 1775479, 1776454, 1779173, 1782312, 1782641, 1783050, 1783124, 1783588, 1784642, 1785396, …
206	14	67314952	67419255	ENSBTAG00000026233	67378948	67459797		protein_coding	Uncharacterized protein [Source:UniProtKB/TrEMBL;Acc:E1BIY8]	ENSG00000132549	VPS13B	Y	348967, 353315, 377881, 382440, 518045, 827810, 1175902, 1197393, 1223246, 1228772, 1334466, 1334544, 1335217, 1335918, 1336189, 1336825, 1337019, 1338235, 1338283, 1759901, 1761597, 1761932, 1761961, 1762693, 1763287, 1763350, 1764009, 1768307, 1768613, 1769594, 1770952, 1771938, 1772058, 1773342, 1775019, 1775479, 1776454, 1779173, 1782312, 1782641, 1783050, 1783124, 1783588, 1784642, 1785396, …
207	14	79161833	79333815	ENSBTAG00000002851	79296713	79298474		protein_coding		ENSG00000170364	SETMAR	Y	1172872, 1226816, 1777608, 1782310, 2194375, 2197615
208	15	54738	373904	ENSBTAG00000046228	182645	183853		protein_coding
208	15	54738	373904	ENSBTAG00000040016	206552	207487		pseudogene
208	15	54738	373904	ENSBTAG00000038319	212769	213701		protein_coding		ENSG00000150269	OR5M9	N
208	15	54738	373904	ENSBTAG00000035803	232041	232974		pseudogene
208	15	54738	373904	ENSBTAG00000045558	248025	248981		protein_coding
208	15	54738	373904	ENSBTAG00000040008	362684	363613		protein_coding
212	15	27905645	27954091	ENSBTAG00000019770	27906599	27909370	APOA4	protein_coding	apolipoprotein A-IV precursor [Source:RefSeq peptide;Acc:NP_001032557]	ENSG00000110244	APOA4	Y	2230420, 2397839, 2398772
212	15	27905645	27954091	ENSBTAG00000012398	27914680	27917264	APOC3_BOVIN	protein_coding	Apolipoprotein C-III [Source:UniProtKB/Swiss-Prot;Acc:P19035]	ENSG00000110245	APOC3	Y	2230420, 2397839, 2398664, 2398772
212	15	27905645	27954091	ENSBTAG00000002258	27932200	27934085	APOA1_BOVIN	protein_coding	Apolipoprotein A-I [Source:UniProtKB/Swiss-Prot;Acc:P15497]	ENSG00000118137	APOA1	Y	2230420, 2397839, 2398772
212	15	27905645	27954091	ENSBTAG00000015119	27942431	28060833	SIK3	protein_coding	SIK family kinase 3 [Source:HGNC Symbol;Acc:29165]	ENSG00000160584	SIK3	Y	368360, 378204, 824898, 1829804, 1866272, 1872999, 2230420, 2230753, 2234243, 2234589, 2234628, 2395445, 2395595, 2395866, 2397784, 2397839, 2398200, 2398473, 2398754, 2398772, 2405427, 2407097
214	15	47873132	47968279	ENSBTAG00000040480	47891405	47892364		protein_coding		ENSG00000181009	OR52N5	Y	315595, 315661, 315944, 316080, 316366, 316443, 316746, 316880, 316976, 317201, 317457, 317478, 317857, 318361, 318429, 318729, 318911, 319018, 319144, 319296, 319536, 319696, 319800, 319974, 320197, 320358, 320605, 320633, 320839, 321016, 321328, 321404, 321526, 321804, 321949, 322199, 322429, 322658, 322908, 323132, 323693, 324039, 324180, 324320, 324458, 324746, 326191, 348660, 349207, 349587,…
214	15	47873132	47968279	ENSBTAG00000036326	47908633	47909598		protein_coding		ENSG00000180988	OR52N2	Y	1166920, 1168358, 1184238, 1220628, 1761305, 1762178, 1766460, 1767031, 1767541, 1784401, 2704680
214	15	47873132	47968279	ENSBTAG00000043009	47923065	47923170	U6	snRNA	U6 spliceosomal RNA [Source:RFAM;Acc:RF00026]
214	15	47873132	47968279	ENSBTAG00000036328	47938950	47939912		protein_coding
214	15	47873132	47968279	ENSBTAG00000042309	49723262	49723368	U6	snRNA	U6 spliceosomal RNA [Source:RFAM;Acc:RF00026]
214	15	47873132	47968279	ENSBTAG00000038824	49734992	49735878		pseudogene
214	15	47873132	47968279	ENSBTAG00000000763	49740027	49740968		protein_coding		ENSG00000176893	OR51G2	Y	1773493, 1778646, 2402989, 2410110, 2704679
214	15	47873132	47968279	ENSBTAG00000040526	49752408	49753371		pseudogene
216	15	51677689	51735354	ENSBTAG00000045556	51686256	51686840		protein_coding	Uncharacterized protein [Source:UniProtKB/TrEMBL;Acc:F1MYD4]
216	15	51677689	51735354	ENSBTAG00000031903	51733363	51734307		protein_coding
220	15	79843368	79889015	ENSBTAG00000005087	79852685	79853677		protein_coding
220	15	79843368	79889015	ENSBTAG00000003056	79864248	79865213		protein_coding
220	15	79843368	79889015	ENSBTAG00000014594	79873735	79874785		protein_coding	Uncharacterized protein [Source:UniProtKB/TrEMBL;Acc:E1BGV9]
221	15	80316180	80831076	ENSBTAG00000037878	80338056	80338526		protein_coding
221	15	80316180	80831076	ENSBTAG00000046278	80371554	80372495		protein_coding
221	15	80316180	80831076	ENSBTAG00000045709	80389094	80390035		protein_coding		ENSG00000181689	OR8K3	N
221	15	80316180	80831076	ENSBTAG00000035988	80420321	80421262	E1BEI8_BOVIN	protein_coding	Uncharacterized protein [Source:UniProtKB/TrEMBL;Acc:E1BEI8]	ENSG00000181689	OR8K3	N
221	15	80316180	80831076	ENSBTAG00000035986	80477852	80478754		protein_coding	Uncharacterized protein [Source:UniProtKB/TrEMBL;Acc:F1MXR1]	ENSG00000181752	OR8K5	Y	696426, 1179859, 1232659
221	15	80316180	80831076	ENSBTAG00000035985	80484654	80485613		protein_coding		ENSG00000150261	OR8K1	N
221	15	80316180	80831076	ENSBTAG00000046710	80502821	80503741		protein_coding	Uncharacterized protein [Source:UniProtKB/TrEMBL;Acc:F1MZ27]	ENSG00000172487	OR8J1	Y	371502, 371928, 374027, 2404819, 2409892
221	15	80316180	80831076	ENSBTAG00000046274	80507650	80508576		protein_coding		ENSG00000172487	OR8J1	Y	371502, 371928, 374027, 2404819, 2409892
221	15	80316180	80831076	ENSBTAG00000035059	80515014	80515961	E1BN41_BOVIN	protein_coding	Uncharacterized protein [Source:UniProtKB/TrEMBL;Acc:E1BN41]	ENSG00000172487	OR8J1	Y	371502, 371928, 374027, 2404819, 2409892
221	15	80316180	80831076	ENSBTAG00000022858	80555499	80556455		protein_coding
221	15	80316180	80831076	ENSBTAG00000023310	80586288	80587247		protein_coding
221	15	80316180	80831076	ENSBTAG00000024423	80602080	80603051		protein_coding	Uncharacterized protein [Source:UniProtKB/TrEMBL;Acc:E1BPU4]	ENSG00000181689	OR8K3	N
221	15	80316180	80831076	ENSBTAG00000046845	80647002	80647943		protein_coding
221	15	80316180	80831076	ENSBTAG00000035990	80661499	80662446		protein_coding
221	15	80316180	80831076	ENSBTAG00000039348	80685809	80686821		protein_coding		ENSG00000181718	OR5T2	Y	1179859, 1232659
221	15	80316180	80831076	ENSBTAG00000038049	80695336	80696395		protein_coding		ENSG00000181718	OR5T2	Y	1179859, 1232659
221	15	80316180	80831076	ENSBTAG00000014513	80715053	80715995		pseudogene
221	15	80316180	80831076	ENSBTAG00000035989	80737480	80738442	F1MFI3_BOVIN	protein_coding	Uncharacterized protein [Source:UniProtKB/TrEMBL;Acc:F1MFI3]	ENSG00000172457	OR9G4	Y	714860
221	15	80316180	80831076	ENSBTAG00000045723	80807806	80808747		protein_coding		ENSG00000181689	OR8K3	N
221	15	80316180	80831076	ENSBTAG00000046167	80827951	80829405	OR5J2	protein_coding	olfactory receptor, family 5, subfamily J, member 2 [Source:HGNC Symbol;Acc:19612]	ENSG00000174957	OR5J2	Y	1179859, 1232659, 2230571, 2231279
222	15	81018176	81079571	ENSBTAG00000039182	81042867	81043799	OR5M3	protein_coding	olfactory receptor, family 5, subfamily M, member 3 [Source:HGNC Symbol;Acc:14806]	ENSG00000174937	OR5M3	N
222	15	81018176	81079571	ENSBTAG00000040330	81067188	81068141	OR5M11	protein_coding	olfactory receptor, family 5, subfamily M, member 11 [Source:HGNC Symbol;Acc:15291]	ENSG00000255223	OR5M11	N
223	16	5540018	5743889	ENSBTAG00000023177	5517505	5574559		protein_coding
223	16	5540018	5743889	ENSBTAG00000024647	5600155	5959906		protein_coding	Uncharacterized protein [Source:UniProtKB/TrEMBL;Acc:F1MC45]
223	16	5540018	5743889	ENSBTAG00000047228	5614463	5614980		pseudogene
228	16	42779531	42813289	ENSBTAG00000009386	42765851	42788588	C1orf167	protein_coding	chromosome 1 open reading frame 167 [Source:HGNC Symbol;Acc:25262]	ENSG00000215910	C1orf167	N
228	16	42779531	42813289	ENSBTAG00000009384	42806430	42825905	Q17QI4_BOVIN	protein_coding	type-1 angiotensin II receptor-associated protein [Source:RefSeq peptide;Acc:NP_001068831]	ENSG00000177674	AGTRAP	Y	2189751, 2402295, 2410129
231	16	52462159	52537603	ENSBTAG00000037523	52467804	52468793	B3GALT6	protein_coding	UDP-Gal:betaGal beta 1,3-galactosyltransferase polypeptide 6 [Source:HGNC Symbol;Acc:17978]	ENSG00000176022	B3GALT6	Y	147432, 152485, 152978, 315695, 318047, 319306, 325939, 348092, 349274, 358925, 365576, 694274, 1177088, 1180760, 1222509, 1696428, 2186746, 2196997, 2197204, 2198310
231	16	52462159	52537603	ENSBTAG00000015642	52474085	52481382	SDF4	protein_coding	45 kDa calcium-binding protein precursor [Source:RefSeq peptide;Acc:NP_001030452]	ENSG00000078808	SDF4	Y	147432, 147697, 148183, 151669, 152485, 152978, 153079, 153750, 153875, 348092, 349274, 358925, 365576, 694274, 1177088, 1180760, 1222509, 1696428, 1808243, 1813034, 2186746, 2187666, 2189104, 2189366, 2192722, 2196997, 2197204, 2198310, 3150868
231	16	52462159	52537603	ENSBTAG00000015635	52484468	52487309	A5PJH6_BOVIN	protein_coding	tumor necrosis factor receptor superfamily member 4 [Source:RefSeq peptide;Acc:NP_001092513]	ENSG00000186827	TNFRSF4	Y	348092, 358925, 1177088, 1180760, 1222509, 1696428, 1808243, 1813034, 2196997, 2198310
231	16	52462159	52537603	ENSBTAG00000015632	52492065	52494746	TNFRSF18	protein_coding	tumor necrosis factor receptor superfamily, member 18 [Source:HGNC Symbol;Acc:11914]	ENSG00000186891	TNFRSF18	Y	153871, 348092, 358925, 1177088, 1180760, 1222509, 1696428, 1808243, 1813034, 2186606, 2196997, 2198310
231	16	52462159	52537603	ENSBTAG00000018028	52499838	52514414	TTLL10	protein_coding	tubulin tyrosine ligase-like family, member 10 [Source:HGNC Symbol;Acc:26693]	ENSG00000162571	TTLL10	Y	153851, 154044, 348092, 358297, 358925, 1177088, 1180760, 1222509, 1696428, 1808243, 1813034, 2186448, 2186467, 2196997, 2197114, 2198310, 2403237, 2406577
231	16	52462159	52537603	ENSBTAG00000036395	52520089	52520172	bta-mir-429	miRNA	bta-mir-429 [Source:miRBase;Acc:MI0009829]	ENSG00000198976	MIR429	Y	348092, 358925, 1177088, 1180760, 1222509, 1696428, 1808243, 1813034, 2196997, 2197114, 2198310, 2403237, 2406577
231	16	52462159	52537603	ENSBTAG00000029998	52521324	52521409	bta-mir-200a	miRNA	bta-mir-200a [Source:miRBase;Acc:MI0005037]	ENSG00000207607	MIR200A	Y	348092, 358925, 1177088, 1180760, 1222509, 1696428, 1808243, 1813034, 2196997, 2197114, 2198310, 2403237, 2406577
231	16	52462159	52537603	ENSBTAG00000030062	52521992	52522050	bta-mir-200b	miRNA	bta-mir-200b [Source:miRBase;Acc:MI0005055]	ENSG00000207730	MIR200B	Y	348092, 358925, 1177088, 1180760, 1222509, 1696428, 1808243, 1813034, 2196997, 2197114, 2198310, 2403237, 2406577
233	17	22643383	22715447	ENSBTAG00000043885	22702548	22702865	7SK	misc_RNA	7SK RNA [Source:RFAM;Acc:RF00100]
236	17	37819640	37915731	ENSBTAG00000047595	37860401	38027113		protein_coding		ENSG00000168843	FSTL5	Y	338637, 338674, 338776, 338832, 338984, 339010, 339270, 339577, 339863, 341280, 341312, 341449, 341788, 342375, 342425, 342949, 342986, 342996, 343009, 343530, 343665, 343760, 344433, 344481, 344699, 344744, 344861, 344873, 344926, 344950, 345021, 345047, 345209, 345352, 345694, 345863, 347651, 350442, 350794, 351550, 352147, 352228, 353075, 354524, 355279, 356592, 357182, 358069, 359370, 360427,…
237	17	41738251	41773340	ENSBTAG00000017069	41769527	41784176	MGC139026	protein_coding	hypothetical protein LOC617515 [Source:RefSeq peptide;Acc:NP_001077247]	ENSG00000164125	FAM198B	Y	828612, 1160796
238	17	50746686	50962760	ENSBTAG00000046657	50927147	50927590		protein_coding		ENSG00000109332	UBE2D3	Y	346649, 365465, 366813, 518373, 1159018, 1160154, 1160584, 1160888, 1160986, 1161912, 1162161, 1164100, 1164394, 1165025, 1198625, 1228315, 1341670, 1762472, 1763906, 1773824, 1776394, 1777158, 1779101, 1782176, 1823016, 1872344, 1882917, 2705556, 3038966, 3234712, 3540829
239	17	57114451	57135986	ENSBTAG00000008571	57065816	57343548	CUX2	protein_coding	cut-like homeobox 2 [Source:HGNC Symbol;Acc:19347]	ENSG00000111249	CUX2	Y	715540, 1432776, 1432787, 1433455, 1433561, 1434313, 1435217, 1436613, 1675569, 1816031, 1844099, 1868170, 1871479, 1879999, 1882624, 2217200, 2217457, 2218725, 2219664, 2221113
240	17	66559744	66580938	ENSBTAG00000031851	66557143	66573393	SELPLG	protein_coding	P-selectin glycoprotein ligand 1 [Source:RefSeq peptide;Acc:NP_001032717]	ENSG00000110876	SELPLG	Y	382940, 384956, 1434810, 1436567
241	17	67794315	67835624	ENSBTAG00000000698	67768324	68000455	MYO18B	protein_coding	myosin XVIIIB [Source:HGNC Symbol;Acc:18150]	ENSG00000133454	MYO18B	Y	373678, 376240, 870479, 870851, 871875, 1664876, 1666428, 1666590, 1679696, 1702796, 1703217, 1703251, 1703681, 1773536, 1778109
243	17	73863557	73917742	ENSBTAG00000023007	73852365	73899731	Q2KJ00_BOVIN	protein_coding	Similar to solute carrier family 5 (Sodium/glucose cotransporter), member 1Uncharacterized protein [Source:UniProtKB/TrEMBL;Acc:Q2KJ00]
244	17	74878327	74948921	ENSBTAG00000021052	74852397	74880531	GNB1L	protein_coding	guanine nucleotide binding protein (G protein), beta polypeptide 1-like [Source:HGNC Symbol;Acc:4397]	ENSG00000185838	GNB1L	Y	372809, 380624, 381782, 1165960, 1173610, 1176973, 1177009, 1178155, 1185159, 1192782, 1193180, 1196527, 1199389, 1200695, 1203587, 1213117, 1214084, 1219289, 1221666, 1346103, 1346203, 1347950, 1348216, 1348734, 1349019, 2197129, 2197253, 2197351, 2198289, 2208862
244	17	74878327	74948921	ENSBTAG00000043581	74887191	74913312	TXNRD2	protein_coding	thioredoxin reductase 2 [Source:HGNC Symbol;Acc:18155]	ENSG00000184470	TXNRD2	Y	368959, 372809, 373648, 380624, 381782, 719683, 871679, 872131, 1170379, 1174650, 1180545, 1182092, 1207657, 1220704, 1676935, 1695983, 1701869, 1703067, 1703727, 2208862
244	17	74878327	74948921	ENSBTAG00000047896	74924020	74924274		protein_coding		ENSG00000093010	COMT	Y	372809, 380624, 381782, 1168511, 1169710, 1189348, 1193600, 1222697, 1695983, 1702998, 1703960, 2208862
244	17	74878327	74948921	ENSBTAG00000019516	74927012	74927547	COMT_BOVIN	protein_coding	Catechol O-methyltransferase [Source:UniProtKB/Swiss-Prot;Acc:A7MBI7]	ENSG00000093010	COMT	Y	372809, 380624, 381782, 1168511, 1169710, 1189348, 1193600, 1222697, 1695983, 1702998, 1703960, 2208862
244	17	74878327	74948921	ENSBTAG00000001473	74929359	74945937	A7YY26_BOVIN	protein_coding	armadillo repeat protein deleted in velo-cardio-facial syndrome [Source:RefSeq peptide;Acc:NP_001098850]	ENSG00000099889	ARVCF	Y	372809, 379100, 380284, 380624, 381782, 870875, 871051, 1168511, 1169710, 1189348, 1193600, 1211878, 1215275, 1222697, 1695983, 1823865, 1871627, 1882757, 2208862
245	18	1673395	1684616	ENSBTAG00000012988	1655994	1681098	COG4_BOVIN	protein_coding	Conserved oligomeric Golgi complex subunit 4 [Source:UniProtKB/Swiss-Prot;Acc:Q3MHG0]	ENSG00000103051	COG4	Y	368403, 373873, 382403, 382570, 385138, 516158, 1339426, 1757820, 1757958, 1758021, 1758027, 1758095, 1758330, 1758466, 1758499, 1758718, 1758885, 1759246, 1759453, 2041250, 2041492, 2041542, 2041819, 2041871, 2041901, 2042052, 2042226, 2042332, 2042915, 2043229, 2043247, 2043266, 2043830, 2043850
245	18	1673395	1684616	ENSBTAG00000012985	1681355	1694462	A6QP44_BOVIN	protein_coding	L-fucose kinase [Source:RefSeq peptide;Acc:NP_001093852]	ENSG00000157353	FUK	Y	368403, 373873, 382403, 382570, 385138, 2043141
246	18	12418878	12519571	ENSBTAG00000012465	12422846	12425239	FOXC2	protein_coding	forkhead box C2 (MFH-1, mesenchyme forkhead 1) [Source:HGNC Symbol;Acc:3801]	ENSG00000176692	FOXC2	Y	1204202, 1228605, 1342678, 2040387, 2043962
246	18	12418878	12519571	ENSBTAG00000040605	12433768	12434808	FOXL1	protein_coding	forkhead box L1 [Source:HGNC Symbol;Acc:3817]	ENSG00000176678	FOXL1	Y	1204202, 1228605, 1342678, 1757106
247	18	13365474	13421111	ENSBTAG00000006731	13341371	13370494	Q9TU26_BOVIN	protein_coding	large neutral amino acids transporter small subunit 1 [Source:RefSeq peptide;Acc:NP_777038]	ENSG00000103257	SLC7A5	Y	704875, 1756688, 1815645, 1825638, 1842307, 1846235, 1860060, 1878071, 1884519
247	18	13365474	13421111	ENSBTAG00000010151	13389828	13412237	CA5A	protein_coding	carbonic anhydrase VA, mitochondrial [Source:HGNC Symbol;Acc:1377]	ENSG00000174990	CA5A	Y	347121, 355819, 359620, 704875, 1777126, 1782461, 1815645, 1825638, 1842307, 1846235, 1860060, 1878071, 1884519
248	18	13483509	13546439	ENSBTAG00000023745	13425303	13493366	BANP	protein_coding	protein BANP [Source:RefSeq peptide;Acc:NP_001069088]	ENSG00000172530	BANP	Y	346163, 346859, 351767, 358393, 360303, 374162, 380452, 383314, 385194, 1678300, 1756874, 1757127, 1757141, 1757273, 1757453, 1757680, 1758098, 1777126, 1782461, 1821519, 1830414, 1843572, 1850211, 1854406, 1857524, 1860378, 1866542, 1872514, 1876645, 1883815, 2040276, 2040439, 2040712, 2041744, 2041965, 2043466, 2401126, 2401719, 2406635, 2708924, 3012560
249	18	13724571	13843640	ENSBTAG00000045507	13740622	13753849	ZNF469	protein_coding	zinc finger protein 469 [Source:HGNC Symbol;Acc:23216]	ENSG00000225614	ZNF469	Y	1194881, 1219131, 1219190, 1225495, 1225709, 1227630, 1756950, 1777088, 1778526, 1782102, 2195161, 2195239, 2195987, 2196358, 2196933, 2198281, 2198457, 2702436, 2705072
249	18	13724571	13843640	ENSBTAG00000015766	13809878	13826787	ZFPM1	protein_coding	zinc finger protein, multitype 1 [Source:HGNC Symbol;Acc:19762]	ENSG00000179588	ZFPM1	Y	321428, 325877, 376917, 377825, 379504, 381293, 828068, 1192893, 1194881, 1219131, 1219190, 1225495, 1225709, 1227630, 1228995, 1756432, 1756623, 1756635, 1757015, 1757053, 1757369, 1757521, 1757556, 1757871, 1757892, 1758158, 1758690, 1758935, 1759250, 1759381, 1777088, 1778526, 1782102, 1813195, 1815511, 1820134, 1822250, 1839657, 1848177, 1848527, 1855185, 1856647, 1858990, 1860346, 1861024, 1…
250	18	19079471	19101329	ENSBTAG00000012295	19032743	19124256	A7Z042_BOVIN	protein_coding	protein naked cuticle homolog 1 [Source:RefSeq peptide;Acc:NP_001098923]	ENSG00000140807	NKD1	Y	1756628, 1757462, 2040188, 2043561
251	18	25771404	25809619	ENSBTAG00000008005	25761283	25782446	CC135_BOVIN	protein_coding	Coiled-coil domain-containing protein 135 [Source:UniProtKB/Swiss-Prot;Acc:Q2T9M4]	ENSG00000159625	CCDC135	Y	706170, 1188834, 1196415, 1228534, 1231063, 1756707, 1758094, 1759116, 2040702, 2040928, 2041881, 2041908, 2043549, 2043650, 2196945, 2198609, 2399597, 2407685
251	18	25771404	25809619	ENSBTAG00000001848	25785516	25803400	A6QQU1_BOVIN	protein_coding	katanin p80 WD40-containing subunit B1 [Source:RefSeq peptide;Acc:NP_001095379]	ENSG00000140854	KATNB1	Y	706170, 1188834, 1196415, 1200126, 1228534, 1228819, 1231063, 2195335, 2196945, 2198609, 2399597, 2407685, 2898752, 3296476
251	18	25771404	25809619	ENSBTAG00000007181	25804882	25834760	KIFC3	protein_coding	kinesin family member C3 [Source:HGNC Symbol;Acc:6326]	ENSG00000140859	KIFC3	Y	1188834, 1196415, 1198032, 1200126, 1227663, 1228534, 1228819, 1231063, 2195335, 2196945, 2198609, 2399597, 2407685
252	18	26025181	26059989	ENSBTAG00000012919	26021950	26043124	MMP15	protein_coding	matrix metallopeptidase 15 (membrane-inserted) [Source:HGNC Symbol;Acc:7161]	ENSG00000102996	MMP15	Y	1756568, 1756831, 1856912, 1867785, 1881141
255	18	61508908	61835029	ENSBTAG00000014328	61608937	61623944	MGC138914	protein_coding	hypothetical protein LOC512219 [Source:RefSeq peptide;Acc:NP_001077142]
255	18	61508908	61835029	ENSBTAG00000047602	61635154	61636026		protein_coding
255	18	61508908	61835029	ENSBTAG00000002290	61680432	61686814		protein_coding
255	18	61508908	61835029	ENSBTAG00000009364	61714020	61719354	LOC510904	protein_coding	hypothetical protein LOC510904 [Source:RefSeq peptide;Acc:NP_001096710]
255	18	61508908	61835029	ENSBTAG00000013345	61832253	61835027		protein_coding
256	18	62601881	62627959	ENSBTAG00000022813	62608571	62615876	T150B_BOVIN	protein_coding	Transmembrane protein 150B [Source:UniProtKB/Swiss-Prot;Acc:A7MBB3]	ENSG00000180061	TMEM150B	N
256	18	62601881	62627959	ENSBTAG00000015226	62616007	62638443	BRSK1	protein_coding	BR serine/threonine kinase 1 [Source:HGNC Symbol;Acc:18994]	ENSG00000160469	BRSK1	Y	689684, 1527117
260	19	13140675	13174587	ENSBTAG00000012672	13150565	13157511	ZNHI3_BOVIN	protein_coding	Zinc finger HIT domain-containing protein 3 [Source:UniProtKB/Swiss-Prot;Acc:Q2KIH1]	ENSG00000108278	ZNHIT3	Y	376148, 712571, 1177335, 1177562, 1177940, 1178732, 1178752, 1179018, 1180022, 1180284, 1184478, 1186178, 1186190, 1204294, 1223077, 1231869, 1695996, 1696487, 1759830, 1759888, 1760043, 1760079, 1760255, 1760401, 1760446, 1760608, 1760678, 1760803, 1760823, 1761029, 1761127, 1761248, 1761325, 1761441, 1761606, 1761741, 1761818, 1761875, 1761974, 1762039, 1762136, 1762233, 1762399, 1762496, 17625…
260	19	13140675	13174587	ENSBTAG00000012675	13157430	13190887	MYO19	protein_coding	myosin XIX [Source:RefSeq peptide;Acc:NP_001019672]	ENSG00000141140	MYO19	Y	376148, 712571, 1177335, 1177562, 1177940, 1178732, 1178752, 1179018, 1180022, 1180284, 1184478, 1186178, 1186190, 1204294, 1223077, 1231869, 1695996, 1696487, 1696694, 1759830, 1759888, 1760043, 1760079, 1760255, 1760401, 1760446, 1760608, 1760678, 1760803, 1760823, 1761029, 1761127, 1761248, 1761325, 1761441, 1761606, 1761741, 1761818, 1761875, 1761974, 1762039, 1762136, 1762233, 1762399, 17624…
260	19	13140675	13174587	ENSBTAG00000043093	13159742	13159871	SNORA11	snoRNA	Small nucleolar RNA SNORA11 [Source:RFAM;Acc:RF00614]
261	19	21378640	21413061	ENSBTAG00000025167	21378077	21382996	ABHD15	protein_coding	abhydrolase domain containing 15 [Source:HGNC Symbol;Acc:26971]	ENSG00000168792	ABHD15	Y	1168708, 1227497, 1537934, 1840251, 1869452, 1880544
261	19	21378640	21413061	ENSBTAG00000014687	21385501	21389754	TP53I13	protein_coding	tumor protein p53 inducible protein 13 [Source:HGNC Symbol;Acc:25102]	ENSG00000167543	TP53I13	Y	1168708, 1227497, 1840251, 1869452, 1880544
261	19	21378640	21413061	ENSBTAG00000012040	21391293	21400011	GIT1	protein_coding	G protein-coupled receptor kinase interacting ArfGAP 1 [Source:HGNC Symbol;Acc:4272]	ENSG00000108262	GIT1	Y	1168708, 1219540, 1223539, 1227497, 1530577, 1535094, 1840393, 1874835, 1883296
261	19	21378640	21413061	ENSBTAG00000001119	21409208	21425398	ANKRD13B	protein_coding	ankyrin repeat domain 13B [Source:HGNC Symbol;Acc:26363]	ENSG00000198720	ANKRD13B	Y	1168708, 1227497, 1536600, 1840732, 1875618, 1884251
262	19	22006751	22033656	ENSBTAG00000012371	22025796	22086708	CPD	protein_coding	carboxypeptidase D [Source:HGNC Symbol;Acc:2301]	ENSG00000108582	CPD	Y	1202596, 1221074, 1534440, 1536111
263	19	25612218	25645759	ENSBTAG00000007429	25623822	25634931	SPNS2	protein_coding	spinster homolog 2 (Drosophila) [Source:HGNC Symbol;Acc:26992]	ENSG00000183018	SPNS2	Y	1518685, 1534094, 1534194
263	19	25612218	25645759	ENSBTAG00000007430	25636461	25650975	MYBBP1A	protein_coding	MYB binding protein (P160) 1a [Source:HGNC Symbol;Acc:7546]	ENSG00000132382	MYBBP1A	N
264	19	35029665	35106467	ENSBTAG00000025046	35025249	35041293	E1BH29_BOVIN	protein_coding	Uncharacterized protein [Source:UniProtKB/TrEMBL;Acc:E1BH29]	ENSG00000091542	ALKBH5	Y	367981, 370254, 370865, 371758, 375318, 382982, 383739, 1516632, 1531108, 1685714, 1686254, 2198917, 2399738, 2407706
264	19	35029665	35106467	ENSBTAG00000006520	35047309	35093223	MYO15A	protein_coding	myosin XVA [Source:HGNC Symbol;Acc:7594]	ENSG00000091536	MYO15A	Y	367981, 370254, 370865, 371758, 375318, 382982, 383739, 692944, 1516850, 1534624, 1534709, 1534954, 1685714, 1686254, 2197147, 2198076, 2198917, 2399738, 2407706
264	19	35029665	35106467	ENSBTAG00000006517	35099135	35107937	DRG2_BOVIN	protein_coding	Developmentally-regulated GTP-binding protein 2 [Source:UniProtKB/Swiss-Prot;Acc:Q58D56]	ENSG00000108591	DRG2	Y	367981, 370254, 370865, 371758, 375318, 382982, 383739, 692944, 1685714, 1686254, 2198917
265	19	35561126	35619269	ENSBTAG00000010534	35557245	35646258	A7Z032_BOVIN	protein_coding	myosin phosphatase Rho-interacting protein [Source:RefSeq peptide;Acc:NP_001099097]	ENSG00000133030	MPRIP	Y	367981, 368978, 369960, 370254, 370865, 371758, 372859, 373983, 375318, 379810, 382982, 383739, 827428, 1217224, 1225142, 1516648, 1518061, 1518843, 1532933, 1533246, 1535588, 1685714, 1686254, 2198917
266	19	43900901	44026559	ENSBTAG00000048183	43901108	43901298		snRNA
266	19	43900901	44026559	ENSBTAG00000046183	43912415	43912605		snRNA
266	19	43900901	44026559	ENSBTAG00000039550	43923766	43923956	U2	snRNA	U2 spliceosomal RNA [Source:RFAM;Acc:RF00004]
266	19	43900901	44026559	ENSBTAG00000040600	43937802	43937992	U2	snRNA	U2 spliceosomal RNA [Source:RFAM;Acc:RF00004]
266	19	43900901	44026559	ENSBTAG00000016847	43945992	43947907	ARL4D_BOVIN	protein_coding	ADP-ribosylation factor-like protein 4D [Source:UniProtKB/Swiss-Prot;Acc:Q0VC18]	ENSG00000175906	ARL4D	Y	1533452, 2194818, 2197867
266	19	43900901	44026559	ENSBTAG00000044513	44003221	44003300		miRNA
267	19	48801884	48847500	ENSBTAG00000004770	48794399	48825660	E1B9X0_BOVIN	protein_coding	Uncharacterized protein [Source:UniProtKB/TrEMBL;Acc:E1B9X0]	ENSG00000007314	SCN4A	Y	1174191, 1183338, 1197461, 1198671, 1199263, 1199566, 1203234, 1221920, 2196999, 2198332
268	19	50999227	51194835	ENSBTAG00000047245	51001353	51001415		miRNA
268	19	50999227	51194835	ENSBTAG00000045705	51087032	51087291		pseudogene
268	19	50999227	51194835	ENSBTAG00000040323	51104746	51149867	A6QQD6_BOVIN	protein_coding	secreted and transmembrane 1 [Source:RefSeq peptide;Acc:NP_001095796]	ENSG00000141574	SECTM1	Y	1516548, 1517456, 1696576, 1808263, 1812843, 1830028, 1865371, 1872732
268	19	50999227	51194835	ENSBTAG00000046226	51110371	51110433		miRNA
268	19	50999227	51194835	ENSBTAG00000011359	51152180	51155591	A5PK95_BOVIN	protein_coding	T-cell antigen CD7 [Source:RefSeq peptide;Acc:NP_001092392]	ENSG00000173762	CD7	Y	1517456, 1537449, 1696576, 1808263, 1812843, 1830028, 1865371, 1872732
269	19	51926960	51956990	ENSBTAG00000016776	51911293	51945652	BAHCC1	protein_coding	BAH domain and coiled-coil containing 1 [Source:HGNC Symbol;Acc:29279]	ENSG00000171282	BAHCC1	Y	367423, 368021, 368263, 369430, 371213, 373890, 376811, 380601, 380698, 522674, 699068, 1341212, 1516226, 1516371, 1516579, 1517221, 1518169, 1518200, 1519106, 1529625, 1530969, 1531059, 1533904, 1533951, 1534095, 1534544, 1537541, 1538282, 1808263, 1812843, 1829423, 1866875, 1870203, 2199394, 2703772
270	19	52118030	52226743	ENSBTAG00000000875	52110945	52124532	AZI1	protein_coding	5-azacytidine induced 1 [Source:HGNC Symbol;Acc:29511]	ENSG00000141577	AZI1	Y	348679, 359268, 692537, 1516641, 1516673, 1534245, 1534798, 1535838, 1537436, 1761861, 1766284, 1766937, 1768173, 1777081, 1779731, 1780733, 1782839, 1785852, 1808263, 1808759, 1809501, 1810035, 1812843, 1829423, 1866875, 1870203, 2196941, 2197443, 2198610, 2705137
270	19	52118030	52226743	ENSBTAG00000019049	52181458	52196943	F1MIB7_BOVIN	protein_coding	Uncharacterized protein [Source:UniProtKB/TrEMBL;Acc:F1MIB7]	ENSG00000181409	AATK	Y	826194, 1190804, 1230378, 1516181, 1516415, 1516575, 1516576, 1517005, 1517014, 1517120, 1517365, 1517890, 1518170, 1518434, 1518496, 1518657, 1519020, 1519302, 1529226, 1530146, 1532039, 1533015, 1533178, 1533351, 1534765, 1535005, 1535180, 1535400, 1535849, 1535937, 1761861, 1766284, 1766937, 1768173, 1777081, 1779731, 1780733, 1782839, 1785852, 1808263, 1808759, 1809501, 1810035, 1812843, 1829…
270	19	52118030	52226743	ENSBTAG00000029775	52189629	52189720	bta-mir-338	miRNA	bta-mir-338 [Source:miRBase;Acc:MI0009805]	ENSG00000211563	MIR338	Y	1190804, 1230378, 1829423, 1866875, 1870203, 2197443, 2198610
270	19	52118030	52226743	ENSBTAG00000019044	52198617	52263294	BAIP2_BOVIN	protein_coding	Brain-specific angiogenesis inhibitor 1-associated protein 2 [Source:UniProtKB/Swiss-Prot;Acc:Q5EAD0]	ENSG00000175866	BAIAP2	Y	1190804, 1230378, 1516374, 1516463, 1516995, 1517118, 1518835, 1530036, 1531615, 1536376, 1537494, 1815597, 1816735, 1818946, 1821691, 1822381, 1823526, 1825880, 1828445, 1829423, 1831174, 1831742, 1833031, 1839817, 1847455, 1850678, 1852786, 1859865, 1864617, 1866875, 1870203, 1872502, 1877357, 1878891, 2195342, 2197443, 2198610, 3142580
274	19	55298818	55400789	ENSBTAG00000013677	55328989	55376388	A7MBE2_BOVIN	protein_coding	SEC14-like protein 1 [Source:RefSeq peptide;Acc:NP_001095445]	ENSG00000129657	SEC14L1	Y	368375, 369648, 375136, 378974, 382342, 522752, 1516564, 1518728, 1531649, 1531688, 1533695, 1678554, 1765352, 1777070, 2193813
276	19	62428661	62469241	ENSBTAG00000039556	62424507	62457703	A6H710_BOVIN	protein_coding	WD repeat domain phosphoinositide-interacting protein 1 [Source:RefSeq peptide;Acc:NP_001092510]	ENSG00000070540	WIPI1	Y	719712, 1517170, 1529446, 1530096
277	19	63673271	63705636	ENSBTAG00000000589	63675100	63725656	CACNG4	protein_coding	calcium channel, voltage-dependent, gamma subunit 4 [Source:HGNC Symbol;Acc:1408]	ENSG00000075461	CACNG4	Y	1516849, 1517746, 1518264, 1518338, 1519290, 1519325, 1531472, 1536136, 1536272, 1696066, 1823385, 1854384, 1858700, 1864599, 1866792, 1874542, 1878788, 1882623, 2703748
279	20	16886873	16939858	ENSBTAG00000018616	16780184	16960489	IPO11	protein_coding	importin 11 [Source:HGNC Symbol;Acc:20628]	ENSG00000086200	IPO11	Y	347131, 353986, 364847, 379496, 384029, 397790, 398427, 398561, 398891, 398982, 399202, 399231, 399238, 399258, 399317, 399538, 400299, 401344, 402581, 402634, 402785, 824714, 1695769, 1777472, 1783912, 1838643, 1843210, 1863666, 1870311, 1879948, 2418039, 2418536, 2535713, 2536271, 2537159, 2538638, 2539332, 2540137, 2540191, 2732439, 3121177
280	20	39350230	39388277	ENSBTAG00000007071	39352841	39413736	RAI14	protein_coding	retinoic acid induced 14 [Source:HGNC Symbol;Acc:14873]	ENSG00000039560	RAI14	Y	367718, 373853, 377352, 379318, 396203, 396350, 399710, 400091, 400928, 402739, 825179, 1190340, 1204787, 1230178, 1230545, 1815149, 1815484, 1825995, 1828400, 1865380, 1866565, 1871331, 1871426, 1878104, 2417905, 2535953, 2537406, 2539198, 2539908, 2540373, 2540792
283	20	55551218	55705916	ENSBTAG00000012971	55661196	55662245		protein_coding	Uncharacterized protein [Source:UniProtKB/TrEMBL;Acc:F1MFJ1]
287	20	71228942	71433871	ENSBTAG00000001329	71235491	71247877	CLPTM1L	protein_coding	cleft lip and palate transmembrane protein 1-like protein [Source:RefSeq peptide;Acc:NP_001075895]	ENSG00000049656	CLPTM1L	Y	378306, 379105, 381752, 396478, 398475, 398845, 398905, 399789, 401891, 402171, 402782, 402783, 1829942, 1831529, 1836096, 1837404, 1841676, 1845570, 1847439, 1849049, 1850021, 1855811, 1856018, 1856993, 1858528, 1862002, 1863062, 1864778, 1865290, 1866592, 1871725, 1872609, 1875270, 1885112, 2399926, 2402918, 2403822, 2409343, 2410269, 2537080, 2540111, 2708426
287	20	71228942	71433871	ENSBTAG00000012567	71263287	71279911	TERT	protein_coding	telomerase reverse transcriptase [Source:RefSeq peptide;Acc:NP_001039707]	ENSG00000164362	TERT	Y	397503, 397684, 397798, 397897, 398963, 399307, 399437, 399895, 401510, 401973, 402164, 402239, 402543, 402845, 1339889, 1813681, 1815804, 1824612, 1834802, 1848731, 1850748, 1854526, 1870032, 1873867, 1881338, 1884390, 2399926, 2402537, 2402918, 2403822, 2409199, 2409343, 2410269, 2535712, 2537211, 2537314, 2538089, 2540080, 2540750, 2700716, 2708426
287	20	71228942	71433871	ENSBTAG00000012559	71284703	71299686	SLC6A18	protein_coding	solute carrier family 6, member 18 [Source:HGNC Symbol;Acc:26441]	ENSG00000164363	SLC6A18	Y	397993, 398660, 399403, 402791, 2399926, 2402537, 2409199, 2410269, 2537041, 2537607, 2538262, 2538751, 2539163
287	20	71228942	71433871	ENSBTAG00000045695	71302633	71318130	SLC6A19	protein_coding	solute carrier family 6 (neutral amino acid transporter), member 19 [Source:HGNC Symbol;Acc:27960]	ENSG00000174358	SLC6A19	Y	373929, 380194, 397147, 397201, 397706, 397892, 402168, 698808, 710867, 1213607, 1224239, 2195933, 2197374, 2197955, 2198042, 2399926, 2402537, 2409199, 2410269, 2537318, 2537403, 2538070, 2538257, 2700715, 2701560
287	20	71228942	71433871	ENSBTAG00000006775	71395142	71420351	SLC12A7	protein_coding	solute carrier family 12 (potassium/chloride transporters), member 7 [Source:HGNC Symbol;Acc:10915]	ENSG00000113504	SLC12A7	Y	346463, 349571, 349679, 350096, 351521, 352465, 353376, 354495, 356247, 356827, 357117, 358763, 359468, 359978, 361726, 361733, 363431, 364086, 364458, 366792, 396368, 396384, 396505, 397215, 397265, 398021, 398152, 398336, 398478, 398554, 398728, 398826, 398837, 400270, 400574, 400977, 402301, 402579, 402820, 402944, 521945, 696566, 709406, 709796, 715502, 1213607, 1224239, 1339525, 1676202, 167…
287	20	71228942	71433871	ENSBTAG00000034435	71427335	71446013	NKD2	protein_coding	naked cuticle homolog 2 (Drosophila) [Source:HGNC Symbol;Acc:17046]	ENSG00000145506	NKD2	Y	346463, 350584, 350663, 351071, 352005, 352755, 354359, 355367, 356025, 356827, 357117, 358673, 359329, 360083, 360813, 361441, 362182, 362736, 362963, 363664, 363968, 365863, 366660, 396675, 397887, 398197, 398422, 398833, 399164, 399518, 399735, 400539, 400609, 400899, 401225, 402268, 402709, 402723, 709406, 709796, 715502, 1213607, 1224239, 1696129, 1760794, 1761712, 1763903, 1765330, 1768061,…
288	21	2886133	2927918	ENSBTAG00000027081	2806936	2988464	ATP10A	protein_coding	ATPase, class V, type 10A [Source:HGNC Symbol;Acc:13542]	ENSG00000206190	ATP10A	Y	347304, 351864, 352342, 354905, 355375, 358342, 366058, 521861, 696982, 1211286, 1224811, 1664936, 1666434, 1678991, 1805043, 1805397, 1805405, 1805520, 1805968, 1806034, 1806151, 1806194, 1806201, 1806623, 1806964, 1807161, 1807387, 1807641, 1807683, 1807693, 1813536, 1817400, 1820464, 1822295, 1827224, 1830341, 1837056, 1837819, 1839748, 1841949, 1843274, 1844137, 1846402, 1849493, 1854102, 185…
291	21	34640667	34680144	ENSBTAG00000011446	34626181	34651240	SEMA7A	protein_coding	semaphorin 7A, GPI membrane anchor (John Milton Hagen blood group) [Source:HGNC Symbol;Acc:10741]	ENSG00000138623	SEMA7A	Y	370100, 1805199, 1806563, 1840418, 1866978, 1877382, 2151865, 2152010, 2153096
292	21	35022317	35117225	ENSBTAG00000015779	34970953	35025051	PML	protein_coding	promyelocytic leukemia [Source:HGNC Symbol;Acc:9113]	ENSG00000140464	PML	Y	697807, 1216887, 1223337, 1696699, 1762859, 1764244, 1765377, 1772616, 1774668, 1775591, 1777256, 1807067, 1809261, 1810075, 1812268, 2400444, 2402134, 2406760, 2407451, 2704951, 2709334
292	21	35022317	35117225	ENSBTAG00000015772	35027786	35036053	STOML1	protein_coding	stomatin (EPB72)-like 1 [Source:HGNC Symbol;Acc:14560]	ENSG00000067221	STOML1	Y	1762859, 1764244, 1765377, 1772616, 1774668, 1775591, 1777256, 1809261, 1810075, 1812268, 2704951
292	21	35022317	35117225	ENSBTAG00000009086	35057678	35082119	A0JNB6_BOVIN	protein_coding	lysyl oxidase homolog 1 precursor [Source:RefSeq peptide;Acc:NP_776808]	ENSG00000129038	LOXL1	Y	376497, 379308, 380163, 382117, 1762859, 1764244, 1765377, 1772616, 1774668, 1775591, 1777256, 1809261, 1810075, 1812268, 2151392, 2700666, 2704951
292	21	35022317	35117225	ENSBTAG00000027033	35112322	35115054	E1BIP7_BOVIN	protein_coding	Uncharacterized protein [Source:UniProtKB/TrEMBL;Acc:E1BIP7]	ENSG00000092009	CMA1	Y	1206461, 1209819, 1223747, 1224803, 2404396, 2409977, 2702386
293	21	35162460	35189178	ENSBTAG00000013234	35168813	35171314		protein_coding		ENSG00000100448	CTSG	Y	2399551, 2410060
293	21	35162460	35189178	ENSBTAG00000040134	35184046	35187216	E1BAD2_BOVIN	protein_coding	Uncharacterized protein [Source:UniProtKB/TrEMBL;Acc:E1BAD2]	ENSG00000100448	CTSG	Y	2399551, 2410060
294	21	35206337	35258118	ENSBTAG00000010828	35206045	35208959		protein_coding		ENSG00000100450	GZMH	Y	2399551, 2410060
294	21	35206337	35258118	ENSBTAG00000013055	35211414	35213420		protein_coding
294	21	35206337	35258118	ENSBTAG00000038080	35229657	35231716		protein_coding
295	21	41649585	42083460	ENSBTAG00000001617	41640498	41686535	G2E3	protein_coding	G2/M-phase specific E3 ubiquitin protein ligase [Source:HGNC Symbol;Acc:20338]	ENSG00000092140	G2E3	Y	321823, 322813, 325510, 1186093, 1232816
295	21	41649585	42083460	ENSBTAG00000017565	41692842	41804341	SCFD1	protein_coding	sec1 family domain containing 1 [Source:HGNC Symbol;Acc:20726]	ENSG00000092108	SCFD1	Y	321823, 322813, 325510, 368352, 384276, 827017, 828757, 1016620, 1016901, 1017524, 1017750, 1186093, 1232816, 1672458, 1674137, 1674284, 1674595, 2399786, 2407170
295	21	41649585	42083460	ENSBTAG00000021844	41948039	41961275	COCH	protein_coding	cochlin precursor [Source:RefSeq peptide;Acc:NP_001071310]	ENSG00000100473	COCH	Y	321823, 322813, 325510
295	21	41649585	42083460	ENSBTAG00000021845	41964003	42070978	STRN3_BOVIN	protein_coding	Striatin-3 [Source:UniProtKB/Swiss-Prot;Acc:A5D7H2]	ENSG00000196792	STRN3	Y	321823, 322813, 325510, 367743, 372601, 376621, 381090, 694168, 828177, 1016509, 1017708, 1018494, 1671949, 1673233, 1673917, 1673964, 1674241, 2418689, 3140415
295	21	41649585	42083460	ENSBTAG00000017201	42070332	42117187	AP4S1_BOVIN	protein_coding	AP-4 complex subunit sigma-1 [Source:UniProtKB/Swiss-Prot;Acc:Q3ZBB6]	ENSG00000100478	AP4S1	Y	321823, 322813, 325510, 367743, 381090, 1671973
297	21	56085982	56124260	ENSBTAG00000017216	56048992	56091578	FRMD5	protein_coding	FERM domain containing 5 [Source:HGNC Symbol;Acc:28214]	ENSG00000171877	FRMD5	Y	370839, 377349, 1806564, 1806692, 1806954, 1807058, 1807134, 1807172, 2151231, 2153169, 3374651
298	21	57906813	57951129	ENSBTAG00000010416	57859148	57953844	RIN3	protein_coding	Ras and Rab interactor 3 [Source:HGNC Symbol;Acc:18751]	ENSG00000100599	RIN3	Y	371510, 378973, 710226, 1015547, 1017078, 1017340, 1191927, 1230436, 1665045, 1666010, 1673561, 1674647, 1674788, 1674833, 1675586, 1819121, 1872608, 1880311, 2401478, 2410575
299	21	58256729	58287757	ENSBTAG00000009845	58182391	58347037	ITPK1_BOVIN	protein_coding	Inositol-tetrakisphosphate 1-kinase [Source:UniProtKB/Swiss-Prot;Acc:P0C0T1]	ENSG00000100605	ITPK1	Y	367364, 370792, 373899, 374600, 377161, 384243, 692932, 705549, 1015467, 1015527, 1015594, 1015890, 1015916, 1015942, 1015966, 1016178, 1016926, 1018206, 1166599, 1168224, 1170425, 1172985, 1175209, 1177110, 1180461, 1182538, 1185954, 1188608, 1188977, 1189293, 1190679, 1191853, 1192502, 1192870, 1192971, 1193564, 1196830, 1197079, 1199934, 1201325, 1201673, 1202525, 1202765, 1204185, 1204886, 12…
300	22	11036102	11066494	ENSBTAG00000016566	10946332	11306693	ITGA9	protein_coding	integrin, alpha 9 [Source:HGNC Symbol;Acc:6145]	ENSG00000144668	ITGA9	Y	367292, 367772, 369455, 374911, 384126, 385305, 512428, 513130, 513994, 826979, 894624, 894817, 896341, 898266, 898403, 898420, 898614, 1167435, 1199966, 1201187, 1226594, 1228280, 1230148, 1775253, 1776146, 1776927, 1785707, 1828907, 1839168, 1862553, 1873487, 1874063, 1878875, 1879539, 1879638, 1881002, 2400733, 2404748, 2408652, 2419060, 2705430, 2708308
301	22	12016850	12047812	ENSBTAG00000009155	12015691	12118718	SCN5A	protein_coding	sodium channel protein type 5 subunit alpha [Source:RefSeq peptide;Acc:NP_776883]	ENSG00000183873	SCN5A	Y	375868, 380916, 382195, 384129, 385270, 510806, 511335, 511388, 514730, 827623, 893618, 896682, 897459, 897930, 898220, 899122, 899886, 1210417, 1224274, 2404852, 2405612, 2407349, 2417619, 2708310
304	22	25432508	25510109	ENSBTAG00000006727	25460261	25461074		pseudogene
306	22	50698621	50748422	ENSBTAG00000008509	50702769	50717523	Q866Q8_BOVIN	protein_coding	sodium-coupled neutral amino acid transporter 3 [Source:RefSeq peptide;Acc:NP_001035576]
306	22	50698621	50748422	ENSBTAG00000018020	50723440	50728454	GNAT1_BOVIN	protein_coding	Guanine nucleotide-binding protein G(t) subunit alpha-1 [Source:UniProtKB/Swiss-Prot;Acc:P04695]	ENSG00000114349	GNAT1	Y	692343, 711109, 1166789, 1170022, 1171566, 1174427, 1179982, 1188126, 1193328, 1196653, 1198624, 1209136, 1216762, 1217946, 1221955, 1232540, 1232973, 1765716, 1769412, 1777064, 1780589, 2195324, 2195341, 2197821, 2701472, 2705435
306	22	50698621	50748422	ENSBTAG00000018307	50733157	50756457	SEMA3F	protein_coding	sema domain, immunoglobulin domain (Ig), short basic domain, secreted, (semaphorin) 3F [Source:HGNC Symbol;Acc:10728]	ENSG00000001617	SEMA3F	Y	511174, 692343, 711109, 894984, 1166789, 1170022, 1171566, 1174427, 1179982, 1188126, 1193328, 1196653, 1198624, 1209136, 1216762, 1217946, 1221955, 1232540, 1232973, 1765716, 1769412, 1777064, 1780589, 2195324, 2195341, 2197821, 2701472, 2705435
307	22	53953055	53984787	ENSBTAG00000015698	53951029	54026241	FYCO1	protein_coding	FYVE and coiled-coil domain containing 1 [Source:HGNC Symbol;Acc:14673]	ENSG00000163820	FYCO1	Y	514939, 1762361, 1765661, 1778030, 2705433
308	22	56856298	56909257	ENSBTAG00000001812	56829078	56860068	F1N2H1_BOVIN	protein_coding	histone H1oo [Source:RefSeq peptide;Acc:NP_001030449]	ENSG00000178804	H1FOO	Y	1212279, 1225527, 2402574, 2406823
308	22	56856298	56909257	ENSBTAG00000001310	56867887	56872817	OPSD_BOVIN	protein_coding	Rhodopsin [Source:UniProtKB/Swiss-Prot;Acc:P02699]	ENSG00000163914	RHO	Y	377372, 383009
308	22	56856298	56909257	ENSBTAG00000019121	56881079	56948817	IFT122	protein_coding	intraflagellar transport 122 homolog (Chlamydomonas) [Source:HGNC Symbol;Acc:13556]	ENSG00000163913	IFT122	Y	377372, 383009, 512574, 514050, 515283, 894879, 895677, 895947, 895981, 896490, 896687, 896870, 897436, 899308, 900005, 1836682, 1865613, 1875423, 2702186
309	22	59201628	59270219	ENSBTAG00000003665	59167799	59244357	NUP210	protein_coding	nucleoporin 210kDa [Source:HGNC Symbol;Acc:30052]	ENSG00000132182	NUP210	Y	372320, 382371, 510808, 510971, 893561, 895091, 899235
312	22	60922481	60987720	ENSBTAG00000009159	60913459	60946157	PLXNA1	protein_coding	plexin A1 [Source:HGNC Symbol;Acc:9099]	ENSG00000114554	PLXNA1	Y	367395, 384657, 510796, 511276, 511380, 511436, 511741, 706516, 1177388, 1231523
312	22	60922481	60987720	ENSBTAG00000030855	60960190	61060022	Q32L35_BOVIN	protein_coding	coiled-coil-helix-coiled-coil-helix domain-containing protein 6 [Source:RefSeq peptide;Acc:NP_001069870]	ENSG00000159685	CHCHD6	Y	322919, 325697, 367970, 381002, 511750, 511767, 511804, 511831, 513440, 706516, 828565, 894847, 895713, 897324, 899018, 899116, 899312, 899332, 1196698, 1230141, 1342862, 1676491, 1832419, 1853416, 1872044, 1882222, 2966921
314	23	25329895	25442124	ENSBTAG00000009656	25351283	25356959	BOLA-DQA2	protein_coding	major histocompatibility complex, class II, DQ alpha 2 [Source:RefSeq peptide;Acc:NP_001012699]	ENSG00000237541	HLA-DQA2	Y	206582, 206729, 206818, 206855, 207316, 207918, 208790, 209530, 209780, 210257, 210368, 210571, 211120, 211275, 211610, 318636, 326122, 521729, 1661151, 1661190, 1664342, 1664544, 1809573, 1809950, 1813007, 1813822, 1815216, 1816083, 1817449, 1818147, 1819939, 1820410, 1822879, 1823881, 1826777, 1832133, 1832476, 1833941, 1853920, 1854821, 1862979, 1866073, 1871203, 1872618, 1874176, 1875063, 187…
314	23	25329895	25442124	ENSBTAG00000021077	25375270	25388620	A2VDX2_BOVIN	protein_coding	major histocompatibility complex, class II, DQ beta [Source:RefSeq peptide;Acc:NP_001012694]	ENSG00000179344	HLA-DQB1	Y	204709, 205550, 205811, 206582, 206729, 207316, 207918, 208790, 209530, 209622, 209780, 210257, 210571, 210882, 211275, 211610, 315536, 315643, 315684, 315792, 315980, 316104, 316226, 316354, 316420, 316507, 316662, 316786, 317027, 317034, 317138, 317337, 317396, 317628, 317742, 317844, 318012, 318204, 318428, 318537, 318659, 318919, 319004, 319123, 319349, 319504, 319632, 319773, 320030, 320268,…
314	23	25329895	25442124	ENSBTAG00000038128	25404020	25411643	F1N0X9_BOVIN	protein_coding	HLA class II histocompatibility antigen, DQ alpha 1 chain [Source:RefSeq peptide;Acc:NP_001012693]	ENSG00000237541	HLA-DQA2	Y	206582, 206729, 206818, 206855, 207316, 207918, 208790, 209530, 209780, 210257, 210368, 210571, 211120, 211275, 211610, 318636, 326122, 521729, 1661151, 1661190, 1664342, 1664544, 1809573, 1809950, 1813007, 1813822, 1815216, 1816083, 1817449, 1818147, 1819939, 1820410, 1822879, 1823881, 1826777, 1832133, 1832476, 1833941, 1853920, 1854821, 1862979, 1866073, 1871203, 1872618, 1874176, 1875063, 187…
314	23	25329895	25442124	ENSBTAG00000003352	25423551	25424597		protein_coding
314	23	25329895	25442124	ENSBTAG00000037605	25426330	25430097	A6H6Y1_BOVIN	protein_coding	BOLA-DQA1 proteinUncharacterized protein [Source:UniProtKB/TrEMBL;Acc:A6H6Y1]	ENSG00000237541	HLA-DQA2	Y	206582, 206729, 206818, 206855, 207316, 207918, 208790, 209530, 209780, 210257, 210368, 210571, 211120, 211275, 211610, 318636, 326122, 521729, 1661151, 1661190, 1664342, 1664544, 1809573, 1809950, 1813007, 1813822, 1815216, 1816083, 1817449, 1818147, 1819939, 1820410, 1822879, 1823881, 1826777, 1832133, 1832476, 1833941, 1853920, 1854821, 1862979, 1866073, 1871203, 1872618, 1874176, 1875063, 187…
315	23	25669376	26337243	ENSBTAG00000019588	25855146	25863045	BLA-DQB	protein_coding	BOLA class II histocompatibility antigen, DQB*0101 beta chain precursor [Source:RefSeq peptide;Acc:NP_001029840]	ENSG00000179344	HLA-DQB1	Y	204709, 205550, 205811, 206582, 206729, 207316, 207918, 208790, 209530, 209622, 209780, 210257, 210571, 210882, 211275, 211610, 315536, 315643, 315684, 315792, 315980, 316104, 316226, 316354, 316420, 316507, 316662, 316786, 317027, 317034, 317138, 317337, 317396, 317628, 317742, 317844, 318012, 318204, 318428, 318537, 318659, 318919, 319004, 319123, 319349, 319504, 319632, 319773, 320030, 320268,…
315	23	25669376	26337243	ENSBTAG00000033979	25966734	25980368		protein_coding		ENSG00000204290	BTNL2	Y	318560, 325219, 348306, 351913, 361483, 1759751, 1759895, 1760284, 1760414, 1760496, 1760802, 1760912, 1761008, 1761108, 1761273, 1761406, 1761534, 1762006, 1762098, 1762415, 1762558, 1762742, 1763188, 1763331, 1763459, 1763540, 1763655, 1763832, 1763985, 1764162, 1764386, 1764692, 1765400, 1766417, 1766535, 1766926, 1767325, 1767554, 1768203, 1768318, 1768638, 1768838, 1768913, 1769111, 1769222,…
316	23	28828468	28870776	ENSBTAG00000025398	28828555	28829049		protein_coding	Uncharacterized protein [Source:UniProtKB/TrEMBL;Acc:F1MLN7]	ENSG00000213886	UBD	Y	369588, 376454, 1761993, 1769856, 1777306
317	23	29263908	29320903	ENSBTAG00000046777	29280761	29282962	E1BMS8_BOVIN	protein_coding	Uncharacterized protein [Source:UniProtKB/TrEMBL;Acc:E1BMS8]
317	23	29263908	29320903	ENSBTAG00000047086	29290572	29291495		protein_coding
317	23	29263908	29320903	ENSBTAG00000046023	29299942	29300874		protein_coding
317	23	29263908	29320903	ENSBTAG00000038608	29314810	29315824	E1B8X0_BOVIN	protein_coding	Uncharacterized protein [Source:UniProtKB/TrEMBL;Acc:E1B8X0]
318	23	49320967	49399446	ENSBTAG00000031432	49282979	49374341	LYRM4_BOVIN	protein_coding	LYR motif-containing protein 4 [Source:UniProtKB/Swiss-Prot;Acc:Q0VCG0]	ENSG00000214113	LYRM4	Y	205565, 206653, 207686, 207737, 208265, 210051, 210325, 211236, 379575, 382468, 709527, 1190419, 1231044, 1660621, 1661265, 1662431, 1662538, 1662557, 1663580, 1663983, 1664183, 1664401, 1786287, 1813170, 1814679, 1852583, 1876402, 1878335, 1884475, 1885078, 2206248, 2700136
318	23	49320967	49399446	ENSBTAG00000046057	49386708	49387742	PPP1R3G	protein_coding	protein phosphatase 1, regulatory subunit 3G [Source:HGNC Symbol;Acc:14945]	ENSG00000219607	PPP1R3G	Y	709527, 1659656
320	24	37542074	37581537	ENSBTAG00000003880	37496731	37556313	EMILIN2	protein_coding	EMILIN-2 [Source:RefSeq peptide;Acc:NP_001137341]	ENSG00000132205	EMILIN2	Y	315054, 367938, 371857, 2098352, 2099551, 2100130
320	24	37542074	37581537	ENSBTAG00000012060	37561435	37590398	LPIN2	protein_coding	lipin 2 [Source:HGNC Symbol;Acc:14450]	ENSG00000101577	LPIN2	Y	314006, 314086, 315471, 367938, 371857, 2099253, 2099490, 2100236, 2100267
322	24	48770246	48804054	ENSBTAG00000018901	48769621	49013492	CTIF	protein_coding	CBP80/20-dependent translation initiation factor [Source:HGNC Symbol;Acc:23925]	ENSG00000134030	CTIF	Y	312261, 312351, 312380, 312593, 312747, 312959, 313022, 313304, 313343, 313438, 313841, 313871, 314039, 314217, 315008, 315137, 315154, 315248, 315461, 321772, 323758, 324946, 366951, 371343, 374098, 376094, 378250, 379149, 380110, 694280, 714848, 738055, 738198, 1172002, 1174339, 1174955, 1192158, 1193837, 1198236, 1204122, 1206694, 1215553, 1222630, 1226739, 1227458, 1229712, 1343797, 1347302, …
323	25	330893	376323	ENSBTAG00000016577	313214	347325	AXIN1	protein_coding	axin 1 [Source:HGNC Symbol;Acc:903]	ENSG00000103126	AXIN1	Y	347307, 357065, 1172083, 1180571, 1220535, 1756633, 1757578, 1757902, 1758030, 1758218, 1844943, 1874282, 1880452, 2041191, 2041670, 2041756, 2041876, 2042391, 2043126, 2043228
323	25	330893	376323	ENSBTAG00000016581	361740	364295	RM28_BOVIN	protein_coding	39S ribosomal protein L28, mitochondrial [Source:UniProtKB/Swiss-Prot;Acc:Q2HJJ1]	ENSG00000086504	MRPL28	Y	1181447, 1188892, 1194224, 1194579, 1194996, 1198559, 1200632, 1204380, 1205242, 1209713, 1213739, 1214191, 1214432, 1214593, 1215728, 1218614, 1219007, 1222433, 1677053, 2040442
323	25	330893	376323	ENSBTAG00000016588	365646	374631	A6H6Z1_BOVIN	protein_coding	transmembrane protein 8A [Source:RefSeq peptide;Acc:NP_001092377]	ENSG00000129925	TMEM8A	Y	321452, 324828, 1181447, 1188892, 1194224, 1194579, 1194996, 1198559, 1200632, 1204380, 1205242, 1209713, 1213739, 1214191, 1214432, 1214593, 1215728, 1218614, 1219007, 1222433, 1757340, 1758862, 2040442, 2040543, 2042950, 2043529, 2706340
324	25	571753	703653	ENSBTAG00000019008	569058	605515	A5PKK2_BOVIN	protein_coding	F-box/LRR-repeat protein 16 [Source:RefSeq peptide;Acc:NP_001092682]	ENSG00000127585	FBXL16	Y	316470, 317319, 317627, 317882, 318222, 319396, 320951, 322297, 322622, 323614, 324545, 324615, 325612, 348804, 359639, 362719, 708398, 1203719, 1209190, 1211504, 1211530, 1212683, 1214757, 1215959, 1217573, 1217700, 1218690, 1218786, 1220802, 1225023, 1756991, 1757177, 1757491, 1757535, 2040953, 2041117, 2042577, 2194728, 2195191, 2195214, 2195246, 2195312, 2195363, 2195396, 2195420, 2195744, 21…
324	25	571753	703653	ENSBTAG00000045857	578685	583777	FAM195A	protein_coding	hypothetical protein LOC618020 [Source:RefSeq peptide;Acc:NP_001072979]	ENSG00000172366	FAM195A	Y	348804, 359639, 698793, 707753, 1209190, 1211504, 1211530, 1217573, 1217700, 1218690, 1220802, 1225023, 1756742, 1756911, 1757409, 2040746, 2194728, 2195191, 2195214, 2195246, 2195312, 2195363, 2195396, 2195420, 2195744, 2195824, 2195957, 2196484, 2196931, 2197068, 2197125, 2198451, 2198723, 2701210
324	25	571753	703653	ENSBTAG00000033677	584211	598822	WDR90	protein_coding	WD repeat domain 90 [Source:HGNC Symbol;Acc:26960]	ENSG00000161996	WDR90	Y	348804, 359639, 698793, 699978, 707753, 1209190, 1211504, 1211530, 1212683, 1215959, 1217573, 1217700, 1218690, 1220802, 1225023, 1756583, 1756742, 2041787, 2042157, 2043906, 2194728, 2195191, 2195214, 2195246, 2195312, 2195363, 2195396, 2195420, 2195744, 2195824, 2195957, 2196484, 2196931, 2197068, 2197125, 2198451, 2198723, 2701210, 2870286
324	25	571753	703653	ENSBTAG00000020198	613234	615345	METRN	protein_coding	meteorin [Source:RefSeq peptide;Acc:NP_001095496]	ENSG00000103260	METRN	Y	348804, 359639, 708398, 1203719, 1209190, 1211504, 1211530, 1212683, 1214757, 1215959, 1217573, 1217700, 1218690, 1218786, 1220802, 1225023, 2194728, 2195191, 2195214, 2195246, 2195312, 2195363, 2195396, 2195420, 2195824, 2195957, 2196484, 2196931, 2197068, 2197125, 2198451, 2198723
324	25	571753	703653	ENSBTAG00000002467	618418	619923	FAM173A	protein_coding	family with sequence similarity 173, member A [Source:HGNC Symbol;Acc:14152]	ENSG00000103254	FAM173A	Y	348804, 359639, 708398, 1203719, 1209190, 1211504, 1211530, 1212683, 1214757, 1215959, 1217573, 1217700, 1218690, 1218786, 1220802, 1225023, 1756536, 2041209, 2194728, 2195191, 2195214, 2195246, 2195312, 2195363, 2195396, 2195420, 2195824, 2195957, 2196484, 2196931, 2197068, 2197125, 2198451, 2198723
324	25	571753	703653	ENSBTAG00000002470	620322	623768	CCDC78	protein_coding	coiled-coil domain containing 78 [Source:HGNC Symbol;Acc:14153]	ENSG00000162004	CCDC78	Y	348804, 359639, 708398, 1203719, 1209190, 1211504, 1211530, 1212683, 1214757, 1215959, 1217573, 1217700, 1218690, 1218786, 1220802, 1225023, 1756536, 2041209, 2194728, 2195191, 2195214, 2195246, 2195312, 2195363, 2195396, 2195420, 2195824, 2195957, 2196484, 2196931, 2197068, 2197125, 2198451, 2198723
324	25	571753	703653	ENSBTAG00000002481	624818	627214	E1BNT6_BOVIN	protein_coding	Uncharacterized protein [Source:UniProtKB/TrEMBL;Acc:E1BNT6]	ENSG00000103253	HAGHL	Y	348804, 359639, 708398, 1203719, 1209190, 1211504, 1211530, 1212683, 1214757, 1215959, 1217573, 1217700, 1218690, 1218786, 1220802, 1225023, 1757098, 2040426, 2194728, 2195191, 2195214, 2195246, 2195312, 2195363, 2195396, 2195420, 2195824, 2195957, 2196484, 2196931, 2197068, 2197125, 2198451, 2198723
324	25	571753	703653	ENSBTAG00000002484	627456	633977	NARFL_BOVIN	protein_coding	Cytosolic Fe-S cluster assembly factor NARFL [Source:UniProtKB/Swiss-Prot;Acc:A4FV58]	ENSG00000103245	NARFL	Y	348804, 359639, 708398, 1203719, 1209190, 1211504, 1211530, 1212683, 1214757, 1215959, 1217573, 1217700, 1218690, 1218786, 1220802, 1225023, 1757098, 2040426, 2194728, 2195191, 2195214, 2195246, 2195312, 2195363, 2195420, 2195824, 2195957, 2196484, 2196931, 2197068, 2197125, 2198451, 2198723
324	25	571753	703653	ENSBTAG00000000177	649253	652835	A6QP39_BOVIN	protein_coding	mesothelin [Source:RefSeq peptide;Acc:NP_001093844]	ENSG00000102854	MSLN	Y	348804, 359639, 374293, 379785, 708398, 709812, 1167099, 1210502, 1211504, 1221476, 1225023, 1756751, 1756777, 1824259, 1854258, 1862469, 1875764, 1879611, 2041310, 2195246, 2195363, 2195957, 2196931, 2197068, 2197125, 2198723
324	25	571753	703653	ENSBTAG00000033580	653105	660655	MSLNL	protein_coding	mesothelin-like [Source:HGNC Symbol;Acc:14170]	ENSG00000162006	MSLNL	Y	348804, 359639, 374293, 379785, 709812, 1167099, 1210502, 1211504, 1221476, 1225023, 1756813, 1757322, 1757552, 2040176, 2195363, 2195957, 2196931, 2197068, 2197125, 2198723
324	25	571753	703653	ENSBTAG00000000179	665058	668257	RUSD1_BOVIN	protein_coding	RNA pseudouridylate synthase domain-containing protein 1 [Source:UniProtKB/Swiss-Prot;Acc:Q17QT4]	ENSG00000007376	RPUSD1	Y	348804, 359639, 709812, 1167099, 1210502, 1211504, 1221476, 1225023, 1757574, 2040522, 2195363, 2195957, 2196931, 2197068, 2197125, 2198723
324	25	571753	703653	ENSBTAG00000019743	668529	676616	CHTF18	protein_coding	CTF18, chromosome transmission fidelity factor 18 homolog (S. cerevisiae) [Source:HGNC Symbol;Acc:18435]	ENSG00000127586	CHTF18	Y	348804, 359639, 709812, 1167099, 1210502, 1211504, 1221476, 1225023, 1756852, 1757566, 1757574, 2040522, 2040942, 2193625, 2195363, 2195957, 2196931, 2197068, 2197125, 2198723
324	25	571753	703653	ENSBTAG00000033526	676665	677047	GNG13	protein_coding	guanine nucleotide binding protein (G protein), gamma 13 [Source:HGNC Symbol;Acc:14131]	ENSG00000127588	GNG13	Y	348804, 359639, 1167099, 1210502, 1211504, 1221476, 1225023, 2193625, 2197068, 2197125, 2198723
325	25	1037083	1157645	ENSBTAG00000038866	1041085	1048106	A6H744_BOVIN	protein_coding	SUMO-conjugating enzyme UBC9 [Source:RefSeq peptide;Acc:NP_001092842]	ENSG00000103275	UBE2I	Y	1756492, 1809781, 1810010, 1810154, 1813001, 1821384, 1871398, 1880944, 2040145, 2194065, 2195366, 2197052, 2197104, 2198511, 3095550
325	25	1037083	1157645	ENSBTAG00000046876	1048611	1048737		miRNA
325	25	1037083	1157645	ENSBTAG00000014100	1054501	1066815	BAIAP3	protein_coding	BAI1-associated protein 3 [Source:HGNC Symbol;Acc:948]	ENSG00000007516	BAIAP3	Y	1756481, 1756766, 1756927, 1757062, 1809781, 1810010, 1810154, 1813001, 2040369, 2041046, 2041377, 2041690, 2041899, 2043697, 2195366, 2197052, 2197104, 2198511, 2706344
325	25	1037083	1157645	ENSBTAG00000014101	1067758	1070205	A5PK98_BOVIN	protein_coding	hypothetical protein LOC508714 [Source:RefSeq peptide;Acc:NP_001092381]	ENSG00000007520	C16orf42	Y	1809781, 1810010, 1810154, 1813001, 2195366, 2197052, 2197104, 2198511
325	25	1037083	1157645	ENSBTAG00000014118	1070287	1081303	GNPTG_BOVIN	protein_coding	N-acetylglucosamine-1-phosphotransferase subunit gamma [Source:UniProtKB/Swiss-Prot;Acc:Q58CS8]	ENSG00000090581	GNPTG	Y	1809781, 1810010, 1810154, 1813001, 2195366, 2197052, 2197104, 2198511
325	25	1037083	1157645	ENSBTAG00000014126	1082676	1113094	UNKL	protein_coding	unkempt homolog (Drosophila)-like [Source:HGNC Symbol;Acc:14184]	ENSG00000059145	UNKL	Y	521120, 706584, 1340295, 1675724, 1756508, 1756877, 1757018, 1757298, 1757497, 1757559, 1758327, 1758488, 1759262, 1759478, 1809781, 1810010, 1810154, 1813001, 1836122, 1838352, 1839802, 1840871, 1842003, 1844127, 1846517, 1850291, 1853980, 1855629, 1860307, 1860784, 1862573, 1864126, 1869860, 1879262, 2040256, 2040425, 2041314, 2041491, 2041638, 2041886, 2041993, 2043707, 2195366, 2195709, 21958…
325	25	1037083	1157645	ENSBTAG00000033395	1116677	1117637	CSMT1_BOVIN	protein_coding	Protein CCSMST1 [Source:UniProtKB/Swiss-Prot;Acc:Q1ECT8]	ENSG00000174109	C16orf91	Y	706584, 2040229, 2195366, 2195709, 2195843, 2197104, 2198511
325	25	1037083	1157645	ENSBTAG00000000568	1126769	1133966	CCDC154	protein_coding	coiled-coil domain containing 154 [Source:HGNC Symbol;Acc:34454]	ENSG00000197599	CCDC154	Y	706584, 2040229, 2194334, 2195225, 2195366, 2195709, 2195843, 2197104, 2198110, 2198511
325	25	1037083	1157645	ENSBTAG00000015889	1135571	1156102	CLCN7_BOVIN	protein_coding	H(+)/Cl(-) exchange transporter 7 [Source:UniProtKB/Swiss-Prot;Acc:Q4PKH3]	ENSG00000103249	CLCN7	Y	706584, 1168625, 1227342, 1756841, 1757316, 1757707, 1757738, 1757824, 1757887, 1758114, 1758228, 1758273, 1758323, 1758611, 1759090, 1759518, 1853594, 1857183, 1867699, 1882594, 2040229, 2041991, 2043114, 2043216, 2043928, 2194334, 2195225, 2195366, 2195709, 2195843, 2197104, 2198110, 2198511
326	25	9479797	9530118	ENSBTAG00000009560	9501386	9519255	NUBP1	protein_coding	cytosolic Fe-S cluster assembly factor NUBP1 [Source:RefSeq peptide;Acc:NP_001068763]	ENSG00000103274	NUBP1	Y	1757765, 2041596, 2041825, 2043583
326	25	9479797	9530118	ENSBTAG00000016360	9519176	9524548	FAM18A	protein_coding	family with sequence similarity 18, member A [Source:HGNC Symbol;Acc:20398]	ENSG00000166676	FAM18A	Y	1758602
327	25	9615561	9664651	ENSBTAG00000020649	9604334	9662902	CIITA	protein_coding	class II, major histocompatibility complex, transactivator [Source:HGNC Symbol;Acc:7067]	ENSG00000179583	CIITA	Y	2042711
328	25	11193753	11209094	ENSBTAG00000026371	10743976	11273969	SNX29	protein_coding	sorting nexin-29 [Source:RefSeq peptide;Acc:NP_001070330]
330	25	35244849	35342491	ENSBTAG00000010659	35243348	35515094	CUX1	protein_coding	cut-like homeobox 1 [Source:HGNC Symbol;Acc:2557]	ENSG00000257923	CUX1	Y	348632, 361944, 373324, 381704, 634360, 634532, 634684, 634719, 635021, 635128, 635257, 636002, 636532, 637587, 638271, 638278, 638732, 1209974, 1217828, 1224007, 1225470, 1761679, 1768631, 1776902, 1807841, 1808110, 1808159, 1808796, 1809087, 1809439, 1809814, 1810132, 1812970, 1814296, 1815349, 1816897, 1822427, 1827225, 1834256, 1835175, 1838695, 1838878, 1840713, 1843845, 1844172, 1847895, 18…
330	25	35244849	35342491	ENSBTAG00000044580	35300128	35300206	bta-mir-2388	miRNA	bta-mir-2388 [Source:miRBase;Acc:MI0011428]
331	25	41250992	41289518	ENSBTAG00000014503	41225570	41256752	IQCE	protein_coding	IQ motif containing E [Source:HGNC Symbol;Acc:29171]	ENSG00000106012	IQCE	Y	634089, 634213, 635532, 635688, 637500, 637553, 637778, 638628, 639016, 639105, 1190799, 1196545, 1207924, 1215006, 1220830, 1229642, 2166587, 2168074, 2168133, 2170032, 2170476, 2171056, 2171177, 2171291, 2194057, 2197026, 2197054, 2197483
331	25	41250992	41289518	ENSBTAG00000005934	41273562	41295884	TTYH3	protein_coding	tweety homolog 3 (Drosophila) [Source:HGNC Symbol;Acc:22222]	ENSG00000136295	TTYH3	Y	373000, 383052, 635290, 635517, 703429, 1190799, 1196545, 1206085, 1215006, 1220830, 1229642, 2165579, 2166065, 2194057, 2194343, 2194646, 2195329, 2197026, 2197222, 2197483, 2197499
332	25	41762107	41857434	ENSBTAG00000002474	41535263	41778055	A7MB59_BOVIN	protein_coding	mitotic spindle assembly checkpoint protein MAD1 [Source:RefSeq peptide;Acc:NP_001095514]	ENSG00000002822	MAD1L1	Y	367249, 369881, 375966, 379839, 634120, 634127, 634162, 634192, 634207, 634516, 634556, 634566, 634572, 634798, 634813, 635002, 635040, 635129, 635233, 635258, 635261, 635373, 635382, 635401, 635435, 635594, 635657, 635751, 635833, 635864, 635883, 635888, 636010, 636104, 636150, 636294, 636472, 636888, 636951, 637028, 637182, 637203, 637755, 638102, 638636, 638988, 639026, 639134, 639197, 639377,…
332	25	41762107	41857434	ENSBTAG00000030757	41817962	41820367	ELFN1	protein_coding	extracellular leucine-rich repeat and fibronectin type III domain containing 1 [Source:HGNC Symbol;Acc:33154]	ENSG00000225968	ELFN1	Y	634738, 634849, 710891, 1218273, 1225413, 2170313
333	25	41953370	41991431	ENSBTAG00000004676	41946139	41956711	T184A_BOVIN	protein_coding	Transmembrane protein 184A [Source:UniProtKB/Swiss-Prot;Acc:Q1RMW2]	ENSG00000164855	TMEM184A	Y	367198, 370731, 637898, 692493, 1765752, 1777104, 2170969, 2193781, 2195311, 2197304, 2198515
333	25	41953370	41991431	ENSBTAG00000019303	41960757	41961974	E1BB01_BOVIN	protein_coding	Uncharacterized protein [Source:UniProtKB/TrEMBL;Acc:E1BB01]	ENSG00000198517	MAFK	Y	367198, 370731, 634649, 692493, 1765752, 1777104, 2165113, 2193781, 2195311, 2197087, 2197304, 2198515
333	25	41953370	41991431	ENSBTAG00000000642	41983696	42007511	INTS1	protein_coding	integrator complex subunit 1 [Source:HGNC Symbol;Acc:24555]	ENSG00000164880	INTS1	Y	346747, 355154, 359276, 365747, 635018, 635170, 692493, 1216650, 1223289, 1765752, 1777104, 2166529, 2195311, 2197087, 2197304, 2198515
337	26	24378340	24432758	ENSBTAG00000003741	24330861	24403159	NEURL	protein_coding	neuralized homolog (Drosophila) [Source:HGNC Symbol;Acc:7761]	ENSG00000107954	NEURL	Y	1211857, 1224111, 1795852, 1840795, 1851616, 1854927, 1872062, 1884377, 2698098, 2698670, 2699134
337	26	24378340	24432758	ENSBTAG00000044153	24413186	24469653	SH3PXD2A	protein_coding	SH3 and PX domains 2A [Source:HGNC Symbol;Acc:23664]	ENSG00000107957	SH3PXD2A	Y	370010, 371394, 1167881, 1185197, 1189411, 1190259, 1198450, 1199412, 1200506, 1209771, 1211857, 1213257, 1215051, 1222762, 1224111, 1225314, 1231795, 1796158, 1796680, 1797431, 1798712, 1799053, 1799197, 1799577, 2696799, 2697006, 2697947, 2698449
337	26	24378340	24432758	ENSBTAG00000010957	44431214	44558731	LHPP_BOVIN	protein_coding	Phospholysine phosphohistidine inorganic pyrophosphate phosphatase [Source:UniProtKB/Swiss-Prot;Acc:Q0VD18]	ENSG00000107902	LHPP	Y	375711, 376202, 522230, 704119, 709387, 711427, 1165711, 1168121, 1169709, 1169911, 1170541, 1172983, 1174032, 1177031, 1177250, 1178691, 1181655, 1182882, 1182924, 1183672, 1183939, 1184404, 1184449, 1186281, 1187208, 1190863, 1190886, 1194464, 1194781, 1195276, 1197717, 1199172, 1200346, 1213839, 1219907, 1220269, 1221226, 1226948, 1230299, 1231234, 1676388, 1678960, 1795953, 1796062, 1796216, …
340	26	44556847	44630586	ENSBTAG00000012970	44619642	44693891	FAM53B	protein_coding	family with sequence similarity 53, member B [Source:HGNC Symbol;Acc:28968]	ENSG00000189319	FAM53B	Y	375711, 376202, 709387, 1194464, 1195276, 1199172, 1200346, 1221226, 1796170, 2195244, 2197342, 2198767, 2699114
341	26	44871454	44908513	ENSBTAG00000003395	44841835	44885237	ZRAN1_BOVIN	protein_coding	Ubiquitin thioesterase ZRANB1 [Source:UniProtKB/Swiss-Prot;Acc:A6QP16]	ENSG00000019995	ZRANB1	Y	1796100, 1796502, 1796578, 1796860, 2706190
341	26	44871454	44908513	ENSBTAG00000003397	44888008	44936346	CTBP2_BOVIN	protein_coding	C-terminal-binding protein 2 [Source:UniProtKB/Swiss-Prot;Acc:Q0VCQ1]	ENSG00000212884	AC011841.1	N
346	28	2475524	2860512	ENSBTAG00000036271	2500074	2501037		pseudogene
346	28	2475524	2860512	ENSBTAG00000011707	2556212	2557192	OR5AS1	protein_coding	olfactory receptor, family 5, subfamily AS, member 1 [Source:HGNC Symbol;Acc:15261]	ENSG00000181785	OR5AS1	Y	709107, 1172009, 1178056, 1179859, 1184618, 1186811, 1220448, 1232659, 1344309, 1695809, 1695845, 1762977, 1765684, 1778137, 2194752, 2194776, 2197573, 2704719
346	28	2475524	2860512	ENSBTAG00000039837	2592873	2594981		protein_coding
346	28	2475524	2860512	ENSBTAG00000033555	2606215	2607156		protein_coding		ENSG00000186119	OR5D18	Y	704880, 713442, 1165980, 1166352, 1166486, 1168208, 1168257, 1168947, 1170619, 1170628, 1171575, 1171589, 1172863, 1172927, 1178025, 1180797, 1182117, 1183759, 1186368, 1186585, 1186818, 1199233, 1222951, 1344637, 1694966, 1695384, 1695471, 1695549, 1695629, 1695717, 1695749, 1696410, 1759553, 1759583, 1760058, 1760168, 1760300, 1760966, 1762262, 1762596, 1762841, 1764582, 1764758, 1765585, 17662…
346	28	2475524	2860512	ENSBTAG00000019352	2710494	2711438	OR5D14	protein_coding	olfactory receptor, family 5, subfamily D, member 14 [Source:HGNC Symbol;Acc:15281]	ENSG00000186113	OR5D14	Y	704880, 713442, 1165980, 1166352, 1166486, 1168208, 1168257, 1168947, 1170619, 1170628, 1171575, 1171589, 1172863, 1172927, 1178025, 1180797, 1182117, 1183759, 1186368, 1186585, 1186818, 1199233, 1222951, 1344637, 1694966, 1695384, 1695471, 1695549, 1695629, 1695717, 1695749, 1696410, 1759553, 1759583, 1760058, 1760168, 1760300, 1760966, 1762262, 1762596, 1762841, 1764582, 1764758, 1765585, 17662…
346	28	2475524	2860512	ENSBTAG00000038418	2733614	2735422		protein_coding
346	28	2475524	2860512	ENSBTAG00000038166	2751060	2751974		pseudogene
346	28	2475524	2860512	ENSBTAG00000004217	2840520	2841803		protein_coding
346	28	2475524	2860512	ENSBTAG00000026065	2854635	2855792	OR4P4	protein_coding	olfactory receptor, family 4, subfamily P, member 4 [Source:HGNC Symbol;Acc:15180]	ENSG00000181927	OR4P4	Y	315584, 315779, 315886, 316162, 316250, 316556, 316710, 316862, 317132, 317249, 317452, 317483, 317714, 317908, 318365, 318483, 318720, 318817, 318934, 319107, 319395, 319451, 319653, 319812, 319918, 320210, 320352, 320463, 320650, 320878, 321056, 321312, 321433, 321537, 321750, 321976, 322160, 322354, 322667, 323032, 323157, 323306, 323568, 323723, 324075, 324148, 324279, 324564, 324714, 326185,…
349	28	35692135	35901710	ENSBTAG00000048082	35668986	35700161	CL46	protein_coding	collectin-46 precursor [Source:RefSeq peptide;Acc:NP_001001856]
349	28	35692135	35901710	ENSBTAG00000047317	35714667	35748478	CL43	protein_coding	collectin-43 precursor [Source:RefSeq peptide;Acc:NP_001002237]
349	28	35692135	35901710	ENSBTAG00000046421	35813760	35824383	SFTPD_BOVIN	protein_coding	Pulmonary surfactant-associated protein D [Source:UniProtKB/Swiss-Prot;Acc:P35246]	ENSG00000133661	SFTPD	Y	368195, 375647, 710410, 1762885, 1763240, 1768851, 1770402, 1772053, 1772624, 1773691, 1773861, 1773984, 1777521, 1777671, 1780460, 1783867, 1810140, 1812317, 2704648
349	28	35692135	35901710	ENSBTAG00000023032	35840849	35854765	SFTPA_BOVIN	protein_coding	Pulmonary surfactant-associated protein A [Source:UniProtKB/Swiss-Prot;Acc:Q6RXL1]
349	28	35692135	35901710	ENSBTAG00000005963	35870568	35887533	MAT1A	protein_coding	S-adenosylmethionine synthase isoform type-1 [Source:RefSeq peptide;Acc:NP_001039962]	ENSG00000151224	MAT1A	N
351	28	41889186	41907329	ENSBTAG00000003510	41886524	41901491	MMRN2	protein_coding	multimerin 2 [Source:HGNC Symbol;Acc:19888]	ENSG00000173269	MMRN2	Y	322529, 326103, 371149, 376764, 1165347, 1168392, 1177957, 1179229, 1187484, 1200100, 1200666, 1214932, 1222096, 1762068, 1763935, 1765290, 1766704, 1766962, 1767484, 1769089, 1769232, 1769407, 1769586, 1770383, 1770660, 1771071, 1771832, 1771936, 1772317, 1772912, 1772990, 1773891, 1774554, 1775106, 1775937, 1776066, 1776314, 1776504, 1777464, 1777725, 1778663, 1779063, 1779778, 1781356, 1784448…
351	28	41889186	41907329	ENSBTAG00000003515	41902561	41907124	SYUG_BOVIN	protein_coding	Gamma-synuclein [Source:UniProtKB/Swiss-Prot;Acc:Q9NZ50]	ENSG00000173267	SNCG	Y	322529, 326103, 1165347, 1168392, 1177308, 1177957, 1179229, 1187484, 1195704, 1200100, 1200666, 1206245, 1211273, 1212672, 1214932, 1222096, 1762068, 1763935, 1765290, 1766704, 1766962, 1767484, 1769089, 1769232, 1769407, 1769586, 1770383, 1770660, 1771071, 1771832, 1771936, 1772317, 1772912, 1772990, 1773891, 1774554, 1775106, 1775937, 1776066, 1776314, 1776504, 1777464, 1777725, 1778663, 17790…
352	29	27363231	27409510	ENSBTAG00000046299	27380844	27382242		protein_coding
353	29	27942611	27965621	ENSBTAG00000047310	27957584	27958516		protein_coding
353	29	27942611	27965621	ENSBTAG00000047730	27963587	27964956		protein_coding
355	29	41876728	41899648	ENSBTAG00000013240	41855871	41896760	Q08DL0_BOVIN	protein_coding	solute carrier family 3, member 2 [Source:RefSeq peptide;Acc:NP_001019659]	ENSG00000168003	SLC3A2	Y	2193928, 2402916, 2403783, 2409213, 2410606, 2709329
356	29	42455680	42532912	ENSBTAG00000011019	42478123	42495303	A6QQB9_BOVIN	protein_coding	hypothetical protein LOC618367 [Source:RefSeq peptide;Acc:NP_001098479]	ENSG00000176485	PLA2G16	Y	322751, 323848, 325349, 325638, 369646, 383707, 2230897, 2231733, 2395891, 2397725
357	29	46114129	46141944	ENSBTAG00000021776	46108281	46114242	NDUV1_BOVIN	protein_coding	NADH dehydrogenase [ubiquinone] flavoprotein 1, mitochondrial [Source:UniProtKB/Swiss-Prot;Acc:P25708]	ENSG00000167792	NDUFV1	Y	705679, 706452, 713893, 2701036
357	29	46114129	46141944	ENSBTAG00000021777	46114978	46119340	DOC2G	protein_coding	double C2-like domain-containing protein gamma [Source:RefSeq peptide;Acc:NP_001069967]
357	29	46114129	46141944	ENSBTAG00000011809	46123752	46126289	A7MBF7_BOVIN	protein_coding	hypothetical protein LOC616332 [Source:RefSeq peptide;Acc:NP_001094725]	ENSG00000167799	NUDT8	Y	705679, 706452, 712298, 713893, 2195177, 2197772, 2230331, 2398320, 2398708, 2701036
357	29	46114129	46141944	ENSBTAG00000011816	46127735	46131248	TBX10	protein_coding	T-box 10 [Source:HGNC Symbol;Acc:11593]	ENSG00000167800	TBX10	Y	705679, 706452, 712298, 713893, 2195177, 2197772, 2230331, 2398320, 2701036
358	29	50406176	50444320	ENSBTAG00000009915	50406823	50444533	AP2A2_BOVIN	protein_coding	AP-2 complex subunit alpha-2 [Source:UniProtKB/Swiss-Prot;Acc:Q0VCK5]	ENSG00000183020	AP2A2	Y	348681, 350622, 356034, 358152, 358442, 363394, 365109, 365783, 368163, 370037, 371656, 372682, 374510, 377239, 377328, 383037, 384881, 385269, 1677140, 1678578, 1759952, 1759997, 1760271, 1760415, 1760482, 1760572, 1760909, 1760976, 1761082, 1761392, 1761444, 1761591, 1761729, 1762014, 1762202, 1762328, 1762420, 1762489, 1762692, 1762811, 1762912, 1763098, 1763218, 1763316, 1763394, 1763861, 176…
358	29	50406176	50444320	ENSBTAG00000045244	50439136	50439199	bta-mir-2409	miRNA	bta-mir-2409 [Source:miRBase;Acc:MI0011452]
359	X	35747690	37316701	ENSBTAG00000046340	35755400	35757957		protein_coding
359	X	35747690	37316701	ENSBTAG00000045777	35769065	35769572		protein_coding
359	X	35747690	37316701	ENSBTAG00000047230	36106444	36106969		protein_coding
359	X	35747690	37316701	ENSBTAG00000047051	36171714	36172838		retrotransposed
359	X	35747690	37316701	ENSBTAG00000047971	36572545	36577772	KIR3DL1	protein_coding	killer cell immunoglobulin-like receptor, three domains, long cytoplasmic tail, 1 [Source:RefSeq peptide;Acc:NP_852116]	ENSG00000104970	KIR3DX1	Y	690216, 690671, 691737, 695772, 709652, 715025, 1171742, 1203112, 1226949, 1227701, 1526384, 1526500, 1761761, 1768586, 1771554, 1775438, 1776499, 1777422, 2195146, 2198159, 2701307, 2705225
359	X	35747690	37316701	ENSBTAG00000047804	36819757	36821027		protein_coding
365	X	137834335	139048093	ENSBTAG00000047404	138379924	138380874		protein_coding		ENSG00000176746	MAGEB6	Y	191651, 191920, 193279, 880552, 880610, 882659, 2701999
365	X	137834335	139048093	ENSBTAG00000003343	138471347	138472330		protein_coding		ENSG00000188408	MAGEB5	N
365	X	137834335	139048093	ENSBTAG00000014367	138715324	138747777	PRKX	protein_coding	protein kinase, X-linked [Source:HGNC Symbol;Acc:9441]	ENSG00000183943	PRKX	Y	191592, 192249, 192479, 192992, 193007, 193386, 378743, 380383, 380912, 879219, 879781, 879947, 880071, 881480, 882270, 882910, 2404436, 2409990, 2728993
365	X	137834335	139048093	ENSBTAG00000022150	138878612	138902586	MXRA5	protein_coding	matrix-remodelling associated 5 [Source:HGNC Symbol;Acc:7539]	ENSG00000101825	MXRA5	Y	191944, 192116, 192832, 193253, 193349, 316103, 316539, 317096, 317149, 317523, 317944, 318140, 319208, 320728, 321045, 322143, 323091, 323194, 323407, 323901, 324589, 324777, 325564, 879956, 880099, 882288
365	X	137834335	139048093	ENSBTAG00000047161	138986761	138999328	ARSH	protein_coding	arylsulfatase family, member H [Source:HGNC Symbol;Acc:32488]	ENSG00000205667	ARSH	Y	322744, 326021, 879120, 881140, 1695076, 1696165, 1696526, 1777602, 1780569, 1781921, 2704250
365	X	137834335	139048093	ENSBTAG00000014932	139018055	139033616	ARSE	protein_coding	arylsulfatase E [Source:RefSeq peptide;Acc:NP_001091457]	ENSG00000157399	ARSE	Y	879778, 881140, 1695076, 1777602, 1780569, 1781921
366	X	140113328	140391131	ENSBTAG00000013341	140120347	140138151		protein_coding	Uncharacterized protein [Source:UniProtKB/TrEMBL;Acc:F1MSM4]	ENSG00000206159	GYG2P1	Y	720591, 720774, 720871, 721355, 2701862
366	X	140113328	140391131	ENSBTAG00000046328	140154706	140182539	XG	protein_coding	Xg blood group [Source:HGNC Symbol;Acc:12806]	ENSG00000124343	XG	Y	192752, 826430, 880243, 880304, 880724, 880971, 881059, 881143, 1176421, 1190969, 1194143, 1202012, 1203166, 1203740, 1220781, 1230433, 1666728, 1666731, 1695076, 1695668, 1773243, 1777602, 1780569, 1781921, 2400666, 2402140, 2404547, 2405474, 2408668, 2709287
366	X	140113328	140391131	ENSBTAG00000008114	140188320	140215657	CD99	protein_coding	CD99 molecule [Source:HGNC Symbol;Acc:7082]	ENSG00000002586	CD99	Y	1666728, 1666731, 1695076, 1777602, 1780569
366	X	140113328	140391131	ENSBTAG00000044391	140273348	140273476	snoU109	snoRNA	Small nucleolar RNA U109 [Source:RFAM;Acc:RF01233]
366	X	140113328	140391131	ENSBTAG00000024641	140282268	140284361	ZBED1	protein_coding	zinc finger, BED-type containing 1 [Source:HGNC Symbol;Acc:447]	ENSG00000214717	ZBED1	Y	346713, 347014, 356892, 356934, 878827, 879919, 1666728, 1777602, 1780569
366	X	140113328	140391131	ENSBTAG00000048287	140308768	140315911		protein_coding
367	X	144029324	148820237	ENSBTAG00000045544	144159056	144234222	C0KTL0_BOVIN	protein_coding	Eif2s3y [Source:UniProtKB/TrEMBL;Acc:C0KTL0]
367	X	144029324	148820237	ENSBTAG00000018112	144430889	144489539	TBL1X	protein_coding	F-box-like/WD repeat-containing protein TBL1X [Source:RefSeq peptide;Acc:NP_001138704]	ENSG00000092377	TBL1Y	Y	378564, 378837, 380798, 720163
367	X	144029324	148820237	ENSBTAG00000045133	145222493	145222580	bta-mir-584-8	miRNA	bta-mir-584-8 [Source:miRBase;Acc:MI0010453]	ENSG00000211556	AL157702.1	N
367	X	144029324	148820237	ENSBTAG00000001049	145362862	145568526	A2VE88_BOVIN	protein_coding	Kallmann syndrome 1 protein [Source:RefSeq peptide;Acc:NP_001077174]	ENSG00000011201	KAL1	Y	368930, 369421, 878976, 879477, 879690, 881459, 1202803, 1210596, 1211031, 1221599, 1229631, 1678230, 1824476, 1867189, 1868922
367	X	144029324	148820237	ENSBTAG00000043364	145883945	145884049	U6	snRNA	U6 spliceosomal RNA [Source:RFAM;Acc:RF00026]
367	X	144029324	148820237	ENSBTAG00000015849	146050001	146099080	PNPLA4	protein_coding	patatin-like phospholipase domain containing 4 [Source:RefSeq peptide;Acc:NP_001073832]	ENSG00000006757	PNPLA4	Y	379368, 380446, 881050, 881189, 882576, 1167025, 1198483, 1198539, 1204303, 1213562, 1215066, 1225401, 1229432, 2194522, 2194581, 2196618, 2197841, 2197930, 2198125, 2701990, 2702748, 2707257
367	X	144029324	148820237	ENSBTAG00000042980	146523693	146523799	U6	snRNA	U6 spliceosomal RNA [Source:RFAM;Acc:RF00026]
367	X	144029324	148820237	ENSBTAG00000020789	146611850	146751829	A6P7M0_BOVIN	protein_coding	steryl-sulfatase [Source:RefSeq peptide;Acc:NP_001068862]	ENSG00000101846	STS	Y	191862, 348418, 362320, 880103, 1167025, 1182012, 1198539, 1202702, 1773335, 1777557
367	X	144029324	148820237	ENSBTAG00000000207	146775607	146843115	Q2KJ86_BOVIN	protein_coding	haloacid dehalogenase-like hydrolase domain-containing protein 1A [Source:RefSeq peptide;Acc:NP_001040060]	ENSG00000130021	HDHD1	Y	192840, 880780, 881987, 1167025, 1198539, 1202702, 2418363
367	X	144029324	148820237	ENSBTAG00000027841	147554232	147826321		protein_coding		ENSG00000165246	NLGN4Y	Y	720621, 2400284, 2410513
367	X	144029324	148820237	ENSBTAG00000042737	147792502	147792603	U6	snRNA	U6 spliceosomal RNA [Source:RFAM;Acc:RF00026]
367	X	144029324	148820237	ENSBTAG00000019247	147944473	147944824		pseudogene
367	X	144029324	148820237	ENSBTAG00000046084	148319908	148326780	Q0IIA2_BOVIN	protein_coding	hypothetical protein LOC517854 [Source:RefSeq peptide;Acc:NP_001069227]
367	X	144029324	148820237	ENSBTAG00000016820	148331468	148337003	ALL2_BOVIN	protein_coding	Allergen Bos d 2 [Source:UniProtKB/Swiss-Prot;Acc:Q28133]
367	X	144029324	148820237	ENSBTAG00000012491	148404252	148409530		protein_coding
367	X	144029324	148820237	ENSBTAG00000025951	148526584	148535857		protein_coding
367	X	144029324	148820237	ENSBTAG00000029592	148538917	148539037	5S_rRNA	rRNA	5S ribosomal RNA [Source:RFAM;Acc:RF00001]
367	X	144029324	148820237	ENSBTAG00000016989	148576705	148582356		protein_coding
367	X	144029324	148820237	ENSBTAG00000025952	148774930	148780901		protein_coding
367	X	144029324	148820237	ENSBTAG00000047839	148804071	148805135	P2RY8	protein_coding	purinergic receptor P2Y, G-protein coupled, 8 [Source:HGNC Symbol;Acc:15524]	ENSG00000182162	P2RY8	Y	191771, 191801, 191815, 192318, 720437, 720755, 720969, 721344, 879627, 880285, 880347, 880386, 880759, 881233, 882631, 1666728, 2404903, 2408693, 2409005

## Sheet: Table S5
Table S5 Ontology (GO) analyses of genes in CNVRs detected in this study
Category	Term	Count	%	P-Value	Benjamini
GOTERM_CC_FAT	plasma membrane	125	33	1.2e-08	3.7e-06
GOTERM_BP_FAT	sensory perception of chemical stimulus	28	7.4	5.3e-07	0.0009
GOTERM_BP_FAT	cognition	41	10.8	6.8e-07	0.00058
GOTERM_BP_FAT	sensory perception of smell	26	6.9	8.9e-07	0.0005
GOTERM_BP_FAT	sensory perception	37	9.8	2.1e-06	0.0009
GOTERM_MF_FAT	olfactory receptor activity	25	6.6	8.4e-06	0.004
GOTERM_BP_FAT	neurological system process	46	12.1	1.2e-05	0.004
GOTERM_BP_FAT	G-protein coupled receptor protein signaling pathway	40	10.6	0.00021	0.058
GOTERM_BP_FAT	biological adhesion	28	7.4	0.00045	0.1
GOTERM_BP_FAT	cell adhesion	28	7.4	0.00045	0.092
GOTERM_BP_FAT	cell surface receptor linked signal transduction	55	14.5	0.001	0.18
GOTERM_CC_FAT	intrinsic to membrane	141	37.2	0.0025	0.32
GOTERM_BP_FAT	regulation of cholesterol transport	4	1.1	0.0063	0.66
GOTERM_BP_FAT	regulation of sterol transport	4	1.1	0.0063	0.66
GOTERM_BP_FAT	cell-cell adhesion	13	3.4	0.0072	0.67
GOTERM_BP_FAT	neutral amino acid transport	4	1.1	0.0072	0.64
GOTERM_BP_FAT	amino acid transport	7	1.8	0.0077	0.64
GOTERM_MF_FAT	neutral amino acid transmembrane transporter activity	4	1.1	0.0085	0.87
GOTERM_CC_FAT	integral to membrane	133	35.1	0.01	0.65
GOTERM_BP_FAT	phospholipid efflux	3	0.8	0.015	0.84
GOTERM_BP_FAT	response to light stimulus	8	2.1	0.017	0.86
GOTERM_CC_FAT	integral to plasma membrane	37	9.8	0.019	0.78
GOTERM_BP_FAT	regulation of lipid transport	4	1.1	0.019	0.88
GOTERM_BP_FAT	plasma lipoprotein particle assembly	3	0.8	0.021	0.88
GOTERM_BP_FAT	protein-lipid complex assembly	3	0.8	0.021	0.88
GOTERM_BP_FAT	carboxylic acid transport	8	2.1	0.023	0.89
GOTERM_BP_FAT	organic acid transport	8	2.1	0.024	0.89
GOTERM_BP_FAT	phospholipid transport	4	1.1	0.025	0.88
GOTERM_CC_FAT	intrinsic to plasma membrane	37	9.8	0.026	0.8
GOTERM_BP_FAT	amine transport	7	1.8	0.026	0.88
GOTERM_MF_FAT	sodium channel activity	4	1.1	0.027	0.99
GOTERM_BP_FAT	ethanolamine and derivative metabolic process	4	1.1	0.027	0.88
GOTERM_CC_FAT	Golgi apparatus	28	7.4	0.032	0.81
GOTERM_MF_FAT	amino acid transmembrane transporter activity	5	1.3	0.032	0.98
GOTERM_BP_FAT	sterol homeostasis	4	1.1	0.036	0.93
GOTERM_BP_FAT	cholesterol homeostasis	4	1.1	0.036	0.93
GOTERM_MF_FAT	peptide antigen binding	3	0.8	0.037	0.97
GOTERM_BP_FAT	reverse cholesterol transport	3	0.8	0.037	0.93
GOTERM_CC_FAT	proteinaceous extracellular matrix	13	3.4	0.041	0.85
GOTERM_MF_FAT	sulfuric ester hydrolase activity	3	0.8	0.046	0.98
GOTERM_BP_FAT	cholesterol efflux	3	0.8	0.051	0.97
GOTERM_MF_FAT	ion channel activity	14	3.7	0.053	0.98
GOTERM_BP_FAT	negative regulation of very-low-density lipoprotein particle remodeling	2	0.5	0.057	0.98
GOTERM_MF_FAT	high-density lipoprotein receptor binding	2	0.5	0.06	0.98
GOTERM_BP_FAT	oocyte development	3	0.8	0.061	0.98
GOTERM_CC_FAT	plasma membrane part	58	15.3	0.062	0.92
GOTERM_MF_FAT	neurotransmitter:sodium symporter activity	3	0.8	0.062	0.97
GOTERM_MF_FAT	amine transmembrane transporter activity	5	1.3	0.064	0.96
GOTERM_BP_FAT	negative regulation of hydrolase activity	4	1.1	0.065	0.98
GOTERM_CC_FAT	extracellular matrix	13	3.4	0.065	0.9
GOTERM_MF_FAT	substrate specific channel activity	14	3.7	0.065	0.95
GOTERM_BP_FAT	oocyte differentiation	3	0.8	0.066	0.98
GOTERM_CC_FAT	triglyceride-rich lipoprotein particle	3	0.8	0.067	0.88
GOTERM_CC_FAT	very-low-density lipoprotein particle	3	0.8	0.067	0.88
GOTERM_BP_FAT	behavior	15	4	0.069	0.98
GOTERM_BP_FAT	chemical homeostasis	16	4.2	0.07	0.98
GOTERM_BP_FAT	lipid homeostasis	4	1.1	0.075	0.98
GOTERM_BP_FAT	regulation of G-protein coupled receptor protein signaling pathway	4	1.1	0.075	0.98
GOTERM_BP_FAT	Cdc42 protein signal transduction	2	0.5	0.075	0.98
GOTERM_BP_FAT	dopamine catabolic process	2	0.5	0.075	0.98
GOTERM_MF_FAT	purine nucleotide binding	49	12.9	0.075	0.95
GOTERM_MF_FAT	channel activity	14	3.7	0.078	0.95
GOTERM_MF_FAT	transposase activity	2	0.5	0.079	0.94
GOTERM_MF_FAT	armadillo repeat domain binding	2	0.5	0.079	0.94
GOTERM_MF_FAT	chemorepellent activity	2	0.5	0.079	0.94
GOTERM_MF_FAT	anion transmembrane transporter activity	7	1.8	0.081	0.93
GOTERM_BP_FAT	multicellular organismal homeostasis	5	1.3	0.081	0.99
GOTERM_MF_FAT	passive transmembrane transporter activity	14	3.7	0.082	0.92
GOTERM_MF_FAT	metal cluster binding	4	1.1	0.082	0.91
GOTERM_MF_FAT	iron-sulfur cluster binding	4	1.1	0.082	0.91
GOTERM_MF_FAT	enzyme activator activity	12	3.2	0.082	0.9
GOTERM_BP_FAT	locomotory behavior	10	2.6	0.083	0.98
GOTERM_MF_FAT	neurotransmitter transporter activity	3	0.8	0.085	0.89
GOTERM_MF_FAT	calcium ion binding	26	6.9	0.086	0.88
GOTERM_BP_FAT	homeostatic process	21	5.5	0.087	0.99
GOTERM_BP_FAT	regulation of lipid catabolic process	3	0.8	0.088	0.99
GOTERM_MF_FAT	4 iron, 4 sulfur cluster binding	3	0.8	0.092	0.89
GOTERM_BP_FAT	response to radiation	8	2.1	0.092	0.99
GOTERM_BP_FAT	regulation of very-low-density lipoprotein particle remodeling	2	0.5	0.092	0.99
GOTERM_BP_FAT	catechol catabolic process	2	0.5	0.092	0.99
GOTERM_BP_FAT	diol catabolic process	2	0.5	0.092	0.99
GOTERM_BP_FAT	'de novo' pyrimidine base biosynthetic process	2	0.5	0.092	0.99
GOTERM_BP_FAT	pyrimidine base biosynthetic process	2	0.5	0.092	0.99
GOTERM_BP_FAT	catecholamine catabolic process	2	0.5	0.092	0.99
GOTERM_BP_FAT	tissue remodeling	4	1.1	0.093	0.98
GOTERM_BP_FAT	visual learning	3	0.8	0.094	0.98
GOTERM_BP_FAT	leukocyte migration	4	1.1	0.097	0.98
GOTERM_BP_FAT	negative regulation of multicellular organismal process	7	1.8	0.097	0.98
GOTERM_MF_FAT	phosphatidylcholine-sterol O-acyltransferase activator activity	2	0.5	0.098	0.89
GOTERM_CC_FAT	anchored to membrane	9	2.4	0.098	0.95
GOTERM_CC_FAT	high-density lipoprotein particle	3	0.8	0.098	0.93

## Sheet: Table S6
Table S6 Pathway analyses of genes in CNVRs detected in this study
Category	Term	Count	%	P-Value	Benjamini
KEGG_PATHWAY	Olfactory transduction	25	6.6	1.9e-06	0.0002
KEGG_PATHWAY	Axon guidance	8	2.1	0.024	0.73
KEGG_PATHWAY	Cell adhesion molecules (CAMs)	7	1.8	0.072	0.93
KEGG_PATHWAY	Steroid hormone biosynthesis	4	1.1	0.082	0.9

## Sheet: Table S7
Table S7: QTLs harbored within or overlapped with identified CNVRs acorss the bovine genome
CNVR ID	Chr	Start(bp)	End(bp)	QTL
1	1	2378661	2421981	Body weight (weaning) QTL (10631)	Fat thickness at the 12th rib QTL (1317)	Residual feed intake QTL (5265)
2	1	2466918	2491052	Body weight (weaning) QTL (10631)	Fat thickness at the 12th rib QTL (1317)	Residual feed intake QTL (5265)
3	1	12464145	12741828	Body weight (birth) QTL (10635)	Calving ease (direct) QTL (10633)	Calving ease (maternal) QTL (10634)	Daughter pregnancy rate QTL (1673)	Height (mature) QTL (10637)	Marbling score (EBV) QTL (10636)	Milk fat percentage (daughter deviation) QTL (10380)	Milk fat percentage QTL (2506)	Milk fat percentage QTL (2507)	Milk fat yield QTL (2504)	Milk protein percentage QTL (2505)	Milk protein yield QTL (2510)	Milk yield QTL (2509)
4	1	12908863	13054495	Body weight (birth) QTL (10635)	Calving ease (direct) QTL (10633)	Calving ease (maternal) QTL (10634)	Daughter pregnancy rate QTL (1673)	Height (mature) QTL (10637)	Marbling score (EBV) QTL (10636)	Milk fat percentage (daughter deviation) QTL (10380)	Milk fat percentage QTL (2506)	Milk fat percentage QTL (2507)	Milk fat yield QTL (2504)	Milk protein percentage QTL (2505)	Milk protein yield QTL (2510)	Milk yield QTL (2509)
5	1	14272105	14314176	Body weight (birth) QTL (10635)	Calving ease (direct) QTL (10633)	Calving ease (maternal) QTL (10634)	Daughter pregnancy rate QTL (1673)	Height (mature) QTL (10637)	Marbling score (EBV) QTL (10636)	Milk fat percentage (daughter deviation) QTL (10380)	Milk fat percentage QTL (2506)	Milk fat percentage QTL (2507)	Milk fat yield QTL (2504)	Milk protein percentage QTL (2505)	Milk protein yield QTL (2510)	Milk yield QTL (2509)
6	1	14954234	15024872	Body weight (birth) QTL (10635)	Calving ease (direct) QTL (10633)	Calving ease (maternal) QTL (10634)	Daughter pregnancy rate QTL (1673)	Height (mature) QTL (10637)	Marbling score (EBV) QTL (10636)	Milk fat percentage (daughter deviation) QTL (10380)	Milk fat percentage QTL (2506)	Milk fat percentage QTL (2507)	Milk fat yield QTL (2504)	Milk protein percentage QTL (2505)	Milk protein yield QTL (2510)	Milk yield QTL (2509)
7	1	16416133	16453472	Body weight (birth) QTL (10635)	Calving ease (direct) QTL (10633)	Calving ease (maternal) QTL (10634)	Daughter pregnancy rate QTL (1673)	Height (mature) QTL (10637)	Marbling score (EBV) QTL (10636)	Milk fat percentage (daughter deviation) QTL (10380)	Milk fat percentage QTL (2506)	Milk fat percentage QTL (2507)	Milk fat yield QTL (2504)	Milk protein percentage QTL (2505)	Milk protein yield QTL (2510)	Milk yield QTL (2509)
8	1	17056540	17072149	Body weight (birth) QTL (10635)	Calving ease (direct) QTL (10633)	Calving ease (maternal) QTL (10634)	Daughter pregnancy rate QTL (1673)	Height (mature) QTL (10637)	Marbling score (EBV) QTL (10636)	Milk fat percentage (daughter deviation) QTL (10380)	Milk fat percentage QTL (2506)	Milk fat percentage QTL (2507)	Milk fat yield QTL (2504)	Milk protein percentage QTL (2505)	Milk protein yield QTL (2510)	Milk yield QTL (2509)
9	1	27460341	27486654	Body weight (birth) QTL (10635)	Calving ease (direct) QTL (10633)	Calving ease (maternal) QTL (10634)	Height (mature) QTL (10637)	Longissimus muscle area QTL (10008)	Marbling score (EBV) QTL (10636)	Milk protein yield (daughter deviation) QTL (10379)	Milk protein yield QTL (2500)	Milk yield QTL (2501)	Structural soundness (legs, feet, penis, and prepuce) QTL (3579)	Udder cleft QTL (1674)
10	1	30701874	30757150	Body weight (birth) QTL (10635)	Calving ease (direct) QTL (10633)	Calving ease (maternal) QTL (10634)	Height (mature) QTL (10637)	Marbling score (EBV) QTL (10636)	Milk protein yield (daughter deviation) QTL (10379)	Milk protein yield QTL (2500)	Milk yield QTL (2501)	Structural soundness (legs, feet, penis, and prepuce) QTL (3579)	Udder cleft QTL (1674)
11	1	31320775	31425832	Body weight (birth) QTL (10638)	Milk protein yield (daughter deviation) QTL (10379)	Milk protein yield QTL (2500)	Milk yield QTL (2501)	Structural soundness (legs, feet, penis, and prepuce) QTL (3579)	Udder cleft QTL (1674)	Weaning weight-maternal milk QTL (10639)
12	1	38302172	38330161	Body weight (birth) QTL (10638)	Fat thickness at the 12th rib QTL (15717)	Milk protein yield QTL (2502)	Milk yield QTL (2503)	Structural soundness (legs, feet, penis, and prepuce) QTL (3579)	Weaning weight-maternal milk QTL (10639)
13	1	42125128	42190693	Body weight (birth) QTL (10638)	Fat thickness at the 12th rib QTL (15717)	Milk protein yield QTL (2502)	Milk yield QTL (2503)	Structural soundness (legs, feet, penis, and prepuce) QTL (3579)	Weaning weight-maternal milk QTL (10639)
14	1	48499242	48514883	Body weight (birth) QTL (10638)	Fat thickness at the 12th rib QTL (15717)	Milk protein yield QTL (2502)	Milk yield QTL (2503)	Weaning weight-maternal milk QTL (10639)
15	1	52033889	52129876	Body weight (mature) QTL (10640)	Fat percentage QTL (1348)	Linoleic acid content QTL (12226)	Linolenic acid content QTL (12227)	Marbling score (EBV) QTL (10641)	Milk protein yield QTL (2502)	Milk yield QTL (2503)	Polyunsaturated fatty acid content QTL (12228)	Retail product yield QTL (1347)	Yield grade QTL (1349)
16	1	68393896	68450855	Body weight (slaughter) QTL (1308)	Body weight (yearling) QTL (1303)	Linoleic acid content QTL (12226)	Linolenic acid content QTL (12227)	Marbling score (EBV) QTL (10641)	Polyunsaturated fatty acid content QTL (12228)	Subcutaneous fat QTL (4854)	Weaning weight-maternal milk QTL (10642)
17	1	93243530	93462266	Abomasum displacement QTL (5112)	Bovine spongiform encephalopathy QTL (1736)	Hindquarter proportions QTL (7124)	Scrotal circumference QTL (10644)
18	1	93730576	93819471	Abomasum displacement QTL (5112)	Bovine spongiform encephalopathy QTL (1736)	Hindquarter proportions QTL (7124)	Scrotal circumference QTL (10644)
19	1	103078859	103168693	Bovine spongiform encephalopathy QTL (1736)	Hindquarter proportions QTL (7124)	Non-return rate (direct) QTL (5659)	Scrotal circumference QTL (10644)
20	1	124118724	124191812	Fat thickness at the 12th rib QTL (10649)	Intramuscular fat QTL (4819)	Milk yield QTL (2582)
21	1	143218233	143255456	Birth index QTL (15164)	Body weight (weaning) QTL (10647)	Body weight (yearling) QTL (10648)	Calf size (direct) QTL (15166)	Calving ease (direct) QTL (15165)	Fat thickness at the 12th rib QTL (10649)	Interval to first estrus after calving QTL (5000)	Longissimus muscle area QTL (10650)	Milk fat yield (EBV) QTL (11321)	Milk fat yield QTL (1513)	Teat placement QTL (1547)	Udder cleft QTL (1548)	Veterinary treatments QTL (4999)
22	1	145764292	145877915	Body weight (weaning) QTL (10647)	Body weight (yearling) QTL (10648)	Fat thickness at the 12th rib QTL (10649)	Interval to first estrus after calving QTL (5000)	Longissimus muscle area QTL (10650)	Milk fat yield (EBV) QTL (11321)	Milk fat yield QTL (1513)	Teat placement QTL (1547)	Udder cleft QTL (1548)	Veterinary treatments QTL (4999)
23	1	146949494	147110229	Body weight (weaning) QTL (10647)	Body weight (yearling) QTL (10648)	Fat thickness at the 12th rib QTL (10649)	Interval to first estrus after calving QTL (5000)	Longissimus muscle area QTL (10650)	Milk fat yield (EBV) QTL (11321)	Milk fat yield QTL (1513)	Teat placement QTL (1547)	Udder cleft QTL (1548)	Veterinary treatments QTL (4999)
24	1	147337528	147429091	Body weight (weaning) QTL (10647)	Body weight (yearling) QTL (10648)	Fat thickness at the 12th rib QTL (10649)	Interval to first estrus after calving QTL (5000)	Longissimus muscle area QTL (10650)	Milk fat yield (EBV) QTL (11321)	Milk fat yield QTL (1513)	Teat placement QTL (1547)	Udder cleft QTL (1548)	Veterinary treatments QTL (4999)
25	2	4111495	4133052	Cutability QTL (6301)	Longissimus muscle area QTL (4492)	PTA type QTL (1552)
26	2	55620739	55662790	Body weight (initial) QTL (10513)	Carcass weight QTL (10660)	Fat thickness at the 12th rib QTL (10661)	Initial packed red blood cell volume QTL (10507)	Milk fat percentage QTL (2650)	Milk protein percentage QTL (2515)	Minimum packed red blood cell volume QTL (10510)	PCVI minus PCVF QTL (10508)	PCVI minus PCVM QTL (10509)	Percentage decrease in PCV up to day 100 after challenge QTL (10512)	Percentage decrease in PCV up to day 150 after challenge QTL (10511)	Percentage decrease in body weight up to day 150 after challenge QTL (10514)
27	2	66438411	66479319	Calving ease (maternal) QTL (10662)	Length of productive life QTL (2696)	Marbling score (EBV) QTL (10663)
28	2	81749541	81877152	Body weight (slaughter) QTL (1310)	Calving ease (direct) QTL (1678)	Length of productive life QTL (2696)	Weaning weight-maternal milk QTL (10664)
29	2	82304177	82392776	Body weight (slaughter) QTL (1310)	Calving ease (direct) QTL (1678)	Length of productive life QTL (2696)	Weaning weight-maternal milk QTL (10664)
30	2	82987606	83054006	Body weight (slaughter) QTL (1310)	Carcass weight QTL (10665)	Marbling score (EBV) QTL (10666)	Somatic cell score QTL (3600)	Somatic cell score QTL (3601)
31	2	98475696	98496473	Body weight (weaning) QTL (10671)	Calving ease (maternal) QTL (10667)	Carcass weight QTL (10668)	Marbling score (EBV) QTL (10669)	Somatic cell score QTL (3600)	Somatic cell score QTL (3601)
32	2	100273809	100311544	Body weight (weaning) QTL (10671)	Calving ease (maternal) QTL (10667)	Carcass weight QTL (10668)	Marbling score (EBV) QTL (10669)	Somatic cell score QTL (3600)	Somatic cell score QTL (3601)
33	2	112859692	112964321	Body weight (weaning) QTL (10671)	Calving ease (maternal) QTL (10667)	Calving to conception interval (EBV) QTL (16220)	Carcass weight QTL (10668)	Interval from first to last insemination (EBV) QTL (16219)	Marbling score (EBV) QTL (10669)	Milk fat percentage (EBV) QTL (16217)	Milk protein percentage (EBV) QTL (16218)	Milk yield (EBV) QTL (16216)
34	2	124168169	124211492
35	2	124330343	124398570
36	2	130852457	130886436	Body weight (birth) QTL (1390)	Carcass weight QTL (10672)	Marbling score QTL (11725)	Milk energy yield QTL (1516)	Milk fat yield QTL (1515)	Structural soundness (legs, feet, penis, and prepuce) QTL (3580)
37	2	133209366	133236851	Body weight (birth) QTL (1390)	Carcass weight QTL (10672)	Fertilization rate QTL (14801)	Marbling score QTL (11725)	Milk energy yield QTL (1516)	Milk fat yield QTL (1515)	Structural soundness (legs, feet, penis, and prepuce) QTL (3580)
38	2	135577686	135617581	Body weight (birth) QTL (1390)	Marbling score QTL (11725)	Milk energy yield QTL (1516)	Milk fat yield QTL (1515)	Structural soundness (legs, feet, penis, and prepuce) QTL (3580)
39	2	135692300	135740083	Body weight (birth) QTL (1390)	Marbling score (EBV) QTL (10673)	Marbling score QTL (11725)	Milk energy yield QTL (1516)	Milk fat yield QTL (1515)	Structural soundness (legs, feet, penis, and prepuce) QTL (3580)
40	3	706336	776764
41	3	17153189	17185461	Carcass weight QTL (10677)	Carcass weight QTL (10682)	Fat thickness QTL (1325)	Marbling score QTL (1324)	Milk fat percentage QTL (2594)	Milk protein percentage QTL (2601)	Milk protein percentage QTL (3435)	Milk protein yield QTL (2437)	Non-return rate (direct) QTL (5663)	Non-return rate (direct) QTL (5790)	Non-return rate (direct) QTL (5791)	Teat placement QTL (1679)
42	3	31706001	31725866	Milk fat percentage QTL (2549)	Milk protein percentage QTL (2550)	Milk protein yield QTL (2437)
43	3	33312599	33344118	Milk fat percentage QTL (2549)	Milk protein percentage QTL (2550)	Milk protein yield QTL (2437)
44	3	37394538	37449443	Marbling score QTL (1351)	Milk fat percentage QTL (2549)	Milk protein percentage QTL (2550)	Milk protein yield (EBV) QTL (14919)	Milk protein yield (EBV) QTL (6155)	Milk protein yield QTL (2437)	Milk yield (EBV) QTL (6154)
45	3	38648466	38699163	Marbling score QTL (1351)	Milk fat percentage QTL (2549)	Milk protein percentage QTL (2550)	Milk protein yield QTL (2437)
46	3	40511241	40567792	Marbling score QTL (1351)	Milk fat percentage QTL (2549)	Milk protein percentage QTL (2550)	Milk protein yield QTL (2437)
47	3	45684060	45738160	Marbling score QTL (1351)	Milk fat percentage (daughter deviation) QTL (10382)	Milk protein yield (daughter deviation) QTL (10136)
48	3	54242502	54253993	Kidney, pelvic, and heart fat percentage QTL (1352)	Retail product yield QTL (1350)	Retail product yield QTL (2542)
49	3	54541000	54682807	Kidney, pelvic, and heart fat percentage QTL (1352)	Retail product yield QTL (1350)	Retail product yield QTL (2542)
50	3	63762327	63876068	Body weight (birth) QTL (10693)	Body weight (mature) QTL (10694)	Body weight (yearling) QTL (10692)	Calving ease (direct) QTL (10695)	Carcass weight QTL (10696)	Height (mature) QTL (10691)	Kidney, pelvic, and heart fat percentage QTL (1352)	Longissimus muscle area QTL (10690)	Milk fat percentage QTL (2652)	Retail product yield QTL (1350)	Retail product yield QTL (2542)
51	3	84660496	84685030	Body weight (birth) QTL (10697)	Calf size (maternal) QTL (15171)	Calf size (maternal) QTL (16062)	Calving ease (maternal) QTL (15173)	Calving index QTL (15172)	Clinical mastitis (EBV) QTL (16061)	Clinical mastitis QTL (2489)	Residual feed intake QTL (5267)	Residual feed intake QTL (5268)	Stillbirth (maternal) QTL (15174)
52	3	109659673	109685396	Carcass weight QTL (10699)	Clinical mastitis QTL (2489)	Marbling score (EBV) QTL (10700)	Stillbirth (direct) QTL (4654)	Structural soundness (legs, feet, penis, and prepuce) QTL (3581)
53	3	113244723	113297466	Body weight (birth) QTL (1300)	Body weight (birth) QTL (15715)	Fat thickness at the 12th rib QTL (10701)	Marbling score (EBV) QTL (10700)	Milk protein percentage QTL (4770)
54	3	118079768	118119003	Milk protein percentage QTL (4770)
55	4	22520058	22561116	Average Daily Gain QTL (2544)	Body depth QTL (1557)	Body weight (birth) QTL (10704)	Bone percentage QTL (7065)	Carcass weight QTL (2543)	Meat-to-bone ratio QTL (7064)
56	4	31738259	31790534	Bone percentage QTL (7065)	Calving ease (maternal) QTL (15176)	Feed conversion ratio QTL (5271)	Height (mature) QTL (10712)	Height (yearling) QTL (10709)	Marbling score (EBV) QTL (10707)	Meat-to-bone ratio QTL (7064)	Residual feed intake QTL (5269)	Residual feed intake QTL (5270)	Scrotal circumference QTL (10706)	Stature QTL (1558)	Stillbirth (direct) QTL (15175)
57	4	32498197	32557684	Bone percentage QTL (7065)	Calving ease (maternal) QTL (15176)	Feed conversion ratio QTL (5271)	Height (mature) QTL (10712)	Height (yearling) QTL (10709)	Marbling score (EBV) QTL (10707)	Meat-to-bone ratio QTL (7064)	Residual feed intake QTL (5269)	Residual feed intake QTL (5270)	Scrotal circumference QTL (10706)	Stature QTL (1558)	Stillbirth (direct) QTL (15175)
58	4	37172175	37194406	Calving ease (maternal) QTL (15176)	Height (mature) QTL (10712)	Height (yearling) QTL (10709)	Marbling score (EBV) QTL (10707)	Residual feed intake QTL (5270)	Scrotal circumference QTL (10706)	Stature QTL (1558)	Stillbirth (direct) QTL (15175)
59	4	39317251	39654969	Calving ease (maternal) QTL (15176)	Height (mature) QTL (10712)	Height (yearling) QTL (10709)	Marbling score (EBV) QTL (10707)	Residual feed intake QTL (5270)	Scrotal circumference QTL (10706)	Stature QTL (1558)	Stillbirth (direct) QTL (15175)
60	4	66051466	66089621	Body weight (slaughter) QTL (15723)	Calving ease (maternal) QTL (10713)	Marbling score QTL (1729)	Milk protein yield QTL (10277)	Milking speed QTL (10276)
61	4	83429553	83468395	Body weight (birth) QTL (10714)	Body weight (yearling) QTL (10715)	Clinical mastitis QTL (2491)	Fat thickness at the 12th rib QTL (10717)	Marbling score QTL (4513)	Milk fat percentage QTL (5054)	Udder depth QTL (4972)
62	4	92247520	92303937	Body weight (birth) QTL (10714)	Body weight (yearling) QTL (10715)	Clinical mastitis (DYD) QTL (19008)	Clinical mastitis QTL (2491)	Conjugated linoleic acid content QTL (12230)	Fat thickness at the 12th rib QTL (10717)	Interval from first to last insemination QTL (14730)	Marbling score QTL (4513)	Milk fat percentage QTL (5054)	Udder depth QTL (4972)
63	4	105924787	105994555	Height (yearling) QTL (10719)	Parasites mean of natural logarithm QTL (10515)	Scrotal circumference QTL (10718)
64	4	106059685	106142458	Height (yearling) QTL (10719)	Parasites mean of natural logarithm QTL (10515)	Scrotal circumference QTL (10718)
65	4	107219556	107253901	Height (yearling) QTL (10719)	Parasites mean of natural logarithm QTL (10515)	Scrotal circumference QTL (10718)
66	4	108136944	108171759	Height (yearling) QTL (10719)	Parasites mean of natural logarithm QTL (10515)	Scrotal circumference QTL (10718)
67	4	108225979	108298969	Height (yearling) QTL (10719)	Parasites mean of natural logarithm QTL (10515)	Scrotal circumference QTL (10718)
68	4	113657341	113772916	Body weight (yearling) QTL (10720)	Calving ease (maternal) QTL (10721)	Gestation length QTL (4621)	Male Fertility QTL (15807)	Milk protein yield (EBV) QTL (6061)	Parasites mean of natural logarithm QTL (10515)	Somatic Cell Count QTL (2492)
69	4	114419925	114514111	Body weight (yearling) QTL (10720)	Calving ease (maternal) QTL (10721)	Gestation length QTL (4621)	Male Fertility QTL (15807)	Milk protein yield (EBV) QTL (6061)	Parasites mean of natural logarithm QTL (10515)	Somatic Cell Count QTL (2492)
70	4	114777273	114794572	Body weight (yearling) QTL (10720)	Calving ease (maternal) QTL (10721)	Gestation length QTL (4621)	Male Fertility QTL (15807)	Milk protein yield (EBV) QTL (6061)	Parasites mean of natural logarithm QTL (10515)	Somatic Cell Count QTL (2492)
71	5	2931475	2982061	Teat placement QTL (1680)	Tenderness score QTL (4863)	Tenderness score QTL (4864)
72	5	47277482	47309704	Body weight (birth) QTL (1301)	Body weight (birth) QTL (4901)	Body weight (yearling) QTL (1305)	Bone percentage QTL (7068)	Bone percentage QTL (7069)	Dressing percentage QTL (1730)	Fat percentage QTL (4904)	Gestation length QTL (15415)	Gestation length QTL (15416)	Hindquarter proportions QTL (7125)	Longissimus muscle area QTL (4902)	Meat-to-bone ratio QTL (7070)	Milk yield QTL (2429)	Stature QTL (16277)
73	5	58021130	58142392	Abomasum displacement QTL (5117)	Average Daily Gain QTL (1290)	Average Daily Gain QTL (3406)	Body weight (birth) QTL (1301)	Body weight (yearling) QTL (1305)	Calving ease (maternal) QTL (10732)	Fat percentage QTL (4904)	Fat thickness QTL (3543)	Fat thickness at the 12th rib QTL (10731)	Gestation length QTL (15415)	Gestation length QTL (15416)	Marbling score QTL (4903)	Milk fat yield (daughter deviation) QTL (9997)	Milk yield QTL (2429)	Twinning QTL (1758)	Twinning QTL (1761)	Udder height QTL (10362)	Udder height QTL (4625)
74	5	58966295	59650955	Abomasum displacement QTL (5117)	Adjusted Weaning weight QTL (14027)	Average Daily Gain QTL (1290)	Average Daily Gain QTL (3406)	Body weight (birth) QTL (1301)	Body weight (birth) QTL (14028)	Body weight (yearling) QTL (1305)	Calving ease (maternal) QTL (10732)	Coat color QTL (9929)	Coat color QTL (9930)	Coat color QTL (9931)	Coat color QTL (9935)	Fat percentage QTL (4904)	Fat thickness QTL (3543)	Fat thickness at the 12th rib QTL (10731)	Feed conversion ratio QTL (4412)	Gestation length QTL (15407)	Gestation length QTL (15408)	Gestation length QTL (15415)	Gestation length QTL (15416)	Intramuscular fat QTL (14030)	Longissimus muscle area QTL (14029)	Longissimus muscle area QTL (14031)	Marbling score QTL (4903)	Milk fat yield (daughter deviation) QTL (9997)	Milk protein yield QTL (2608)	Pre-weaning average daily gain QTL (3400)	Twinning QTL (1758)	Twinning QTL (1761)	Udder height QTL (10362)	Udder height QTL (4625)
75	5	75990992	76036148	Body weight (birth) QTL (2761)	Body weight (yearling) QTL (10737)	Height (mature) QTL (10738)	Height (yearling) QTL (10736)	Longissimus muscle area QTL (10735)	Marbling score (EBV) QTL (10734)	Milk fat percentage QTL (2658)	Milk yield QTL (3602)	Twinning QTL (1759)
76	5	76248982	76305223	Body weight (birth) QTL (2761)	Body weight (yearling) QTL (10737)	Height (mature) QTL (10738)	Height (yearling) QTL (10736)	Longissimus muscle area QTL (10735)	Marbling score (EBV) QTL (10734)	Milk fat percentage QTL (2658)	Milk yield QTL (3602)	Twinning QTL (1759)
77	5	107051299	107134976	Body weight (mature) QTL (10747)	Calving ease (direct) QTL (10741)	Carcass weight QTL (10752)	Chest width QTL (4623)	Fat thickness at the 12th rib QTL (10751)	Height (mature) QTL (10745)	Hip height QTL (3420)	Juiciness QTL (13186)	Marbling score (EBV) QTL (10744)	Milk fat percentage QTL (2717)	Milk fat yield (daughter deviation) QTL (9995)	Milk protein yield (daughter deviation) QTL (9994)	Muscle pH QTL (13185)	Scrotal circumference QTL (10753)	Sirloin fat depth QTL (13184)	Sirloin weight QTL (13183)	Weaning weight-maternal milk QTL (10746)
78	5	109415616	109446648	Body weight (birth) QTL (10750)	Body weight (mature) QTL (10747)	Carcass weight QTL (10752)	Chest width QTL (4623)	Fat thickness at the 12th rib QTL (10751)	Hip height QTL (3420)	Juiciness QTL (13186)	Longissimus muscle area QTL (10748)	Marbling score (EBV) QTL (10749)	Milk fat percentage QTL (2717)	Milk fat yield (daughter deviation) QTL (9995)	Milk protein yield (daughter deviation) QTL (9994)	Muscle pH QTL (13185)	Scrotal circumference QTL (10753)	Sirloin fat depth QTL (13184)	Sirloin weight QTL (13183)	Weaning weight-maternal milk QTL (10746)
79	5	110569767	110659277	Body weight (birth) QTL (10750)	Body weight (mature) QTL (10747)	Carcass weight QTL (10752)	Chest width QTL (4623)	Fat thickness at the 12th rib QTL (10751)	Hip height QTL (3420)	Juiciness QTL (13186)	Longissimus muscle area QTL (10748)	Marbling score (EBV) QTL (10749)	Milk fat percentage QTL (2717)	Muscle pH QTL (13185)	Scrotal circumference QTL (10753)	Sirloin fat depth QTL (13184)	Sirloin weight QTL (13183)	Weaning weight-maternal milk QTL (10746)
80	5	111337464	111400956	Body weight (birth) QTL (10750)	Body weight (mature) QTL (10747)	Carcass weight QTL (10752)	Chest width QTL (4623)	Fat thickness at the 12th rib QTL (10751)	Hip height QTL (3420)	Longissimus muscle area QTL (10748)	Marbling score (EBV) QTL (10749)	Milk fat percentage QTL (2717)	Scrotal circumference QTL (10753)	Weaning weight-maternal milk QTL (10746)
81	5	114355659	114389955	Average Daily Gain QTL (4344)	Body weight (birth) QTL (10750)	Body weight (mature) QTL (10747)	Carcass weight QTL (10752)	Chest width QTL (4623)	Fat thickness at the 12th rib QTL (10751)	Hip height QTL (3420)	Longissimus muscle area QTL (10748)	Marbling score (EBV) QTL (10749)	Milk fat percentage QTL (2717)	Scrotal circumference QTL (10753)	Weaning weight-maternal milk QTL (10746)
82	5	115517566	115532475	Hip height QTL (3420)	Teat placement QTL (1560)	Udder composite index QTL (1566)	Udder height QTL (1564)
83	5	115619321	115716208	Dystocia (maternal) QTL (14701)	Hip height QTL (3420)	Teat placement QTL (1560)	Udder composite index QTL (1566)	Udder height QTL (1564)
84	5	117281795	117674213	Hip height QTL (3420)
85	5	118631902	118657667	Hip height QTL (3420)
86	5	119054594	119128278	Hip height QTL (3420)
87	5	119608515	119687257
88	6	10245091	10426802	Abomasum displacement QTL (5119)	Body weight (birth) QTL (10760)	Body weight (birth) QTL (2616)	Body weight (birth) QTL (5378)	Calving ease (direct) QTL (10759)	Docosahexaenoic acid content QTL (12233)	Fat thickness QTL (3544)	Fat thickness at the 12th rib QTL (10755)	Fat thickness at the 12th rib QTL (10761)	Longissimus muscle area QTL (10754)	Marbling score (EBV) QTL (10756)	Marbling score (EBV) QTL (10758)	Milk protein yield QTL (2660)	Omega-6 to omega-3 fatty acid ratio QTL (12234)	Pre-weaning average daily gain QTL (2621)	Social separation--Walking/running QTL (7131)	Stearic aldehyde content QTL (12232)
89	6	33016248	33054026	Age at puberty (EBV) QTL (6068)	Body length (birth) QTL (7074)	Body weight (birth) QTL (11394)	Body weight (birth) QTL (2617)	Body weight (birth) QTL (5378)	Body weight (birth) QTL (7075)	Body weight (weaning) QTL (10757)	Body weight (yearling) QTL (1367)	Bovine spongiform encephalopathy QTL (1737)	Calving ease (direct) QTL (10759)	Carcass weight QTL (10425)	Carcass weight QTL (10426)	Carcass weight QTL (1369)	Dystocia (direct) QTL (14703)	Dystocia (direct) QTL (14704)	Fat thickness at the 12th rib QTL (10761)	Feed conversion ratio QTL (5273)	Hematin pigment concentration QTL (4820)	Hip height QTL (3421)	Johne's disease tolerance QTL (16297)	Kidney fat weight QTL (12161)	Kidney, pelvic, and heart fat percentage QTL (7076)	Longissimus muscle area QTL (10763)	Longissimus muscle area QTL (1368)	Marbling score (EBV) QTL (10758)	Milk fat percentage (EBV) QTL (18737)	Milk fat percentage (daughter deviation) QTL (10214)	Milk fat percentage QTL (2514)	Milk fat percentage QTL (2662)	Milk fat percentage QTL (2724)	Milk fat yield (EBV) QTL (18736)	Milk protein percentage (EBV) QTL (10202)	Milk protein percentage (EBV) QTL (15002)	Milk protein percentage (daughter deviation) QTL (10215)	Milk protein percentage QTL (10394)	Milk protein percentage QTL (2602)	Milk protein percentage QTL (2663)	Milk protein yield QTL (9907)	Milk yield (EBV) QTL (18735)	Milk yield (daughter deviation) QTL (10216)	Milk yield QTL (2586)	Milk yield QTL (9905)	Pre-weaning average daily gain QTL (2622)	Productive life (EBV) QTL (6177)	Stillbirth (direct) QTL (14707)	Subcutaneous fat QTL (7073)
90	6	38834676	38955154	Age at puberty (EBV) QTL (6068)	Body weight (birth) QTL (2618)	Body weight (yearling) QTL (1367)	Bone percentage QTL (7080)	Bone percentage QTL (7082)	Bone percentage QTL (7084)	Bovine spongiform encephalopathy QTL (1737)	Carcass weight QTL (10425)	Carcass weight QTL (10426)	Carcass weight QTL (10429)	Carcass weight QTL (1369)	Fat percentage QTL (7078)	Fat percentage QTL (7079)	Hip height QTL (3421)	Johne's disease tolerance QTL (16297)	Longissimus muscle area QTL (1368)	Male Fertility QTL (15799)	Meat percentage QTL (7081)	Meat-to-bone ratio QTL (7083)	Meat-to-bone ratio QTL (7086)	Milk fat percentage (EBV) QTL (18737)	Milk fat percentage (daughter deviation) QTL (10214)	Milk fat percentage QTL (1753)	Milk fat percentage QTL (2514)	Milk fat percentage QTL (2724)	Milk fat yield (EBV) QTL (11303)	Milk protein percentage (EBV) QTL (10202)	Milk protein percentage (daughter deviation) QTL (10215)	Milk protein percentage QTL (10394)	Milk protein percentage QTL (1755)	Milk protein percentage QTL (2602)	Milk protein percentage QTL (2663)	Milk protein yield (EBV) QTL (11304)	Milk protein yield (daughter deviation) QTL (10145)	Milk yield (EBV) QTL (11302)	Milk yield (daughter deviation) QTL (10216)	Milk yield QTL (2586)	Moisture content QTL (4821)	Productive life (EBV) QTL (6177)	Subcutaneous fat QTL (7085)	Teat placement QTL (10285)	Twinning rate (EBV) QTL (10090)	Udder attachment QTL (10284)
91	6	53490358	53794478	Body weight (weaning) QTL (10768)	Calving ease (maternal) QTL (10769)	Marbling score (EBV) QTL (10770)	Milk energy yield QTL (1519)	Milk fat yield (EBV) QTL (11303)	Milk fat yield QTL (1724)	Milk fat yield QTL (1725)	Milk fat yield QTL (2731)	Milk fat yield QTL (3368)	Milk protein percentage (daughter deviation) QTL (10386)	Milk protein percentage QTL (2511)	Milk protein yield (EBV) QTL (11304)	Milk protein yield (daughter deviation) QTL (10145)	Milk protein yield (daughter deviation) QTL (10205)	Milk protein yield QTL (1727)	Milk protein yield QTL (3369)	Milk yield (EBV) QTL (11302)	Milk yield QTL (1517)	Milk yield QTL (1723)	Milk yield QTL (1757)	Productive life (EBV) QTL (6178)	Somatic cell score (EBV) QTL (6170)	Stillbirth (direct) QTL (11383)	Subcutaneous fat QTL (7087)
92	6	54770490	54794939	Body weight (weaning) QTL (10768)	Calving ease (maternal) QTL (10769)	Marbling score (EBV) QTL (10770)	Milk energy yield QTL (1519)	Milk fat yield (EBV) QTL (11303)	Milk fat yield QTL (1724)	Milk fat yield QTL (1725)	Milk fat yield QTL (2731)	Milk fat yield QTL (3368)	Milk protein percentage (daughter deviation) QTL (10386)	Milk protein percentage QTL (2511)	Milk protein yield (EBV) QTL (10195)	Milk protein yield (EBV) QTL (11304)	Milk protein yield (daughter deviation) QTL (10145)	Milk protein yield (daughter deviation) QTL (10205)	Milk protein yield QTL (1727)	Milk protein yield QTL (3369)	Milk yield (EBV) QTL (11302)	Milk yield QTL (1517)	Milk yield QTL (1723)	Milk yield QTL (1757)	Residual feed intake QTL (11449)	Somatic cell score (EBV) QTL (6170)	Stillbirth (direct) QTL (11383)	Subcutaneous fat QTL (7087)
93	6	60742798	60860213	Body weight (weaning) QTL (10768)	Calving ease (maternal) QTL (10769)	Fat thickness QTL (3545)	Marbling score (EBV) QTL (10770)	Milk energy yield QTL (1519)	Milk fat yield QTL (1724)	Milk fat yield QTL (1725)	Milk fat yield QTL (2731)	Milk protein percentage (daughter deviation) QTL (10386)	Milk protein percentage QTL (2511)	Milk protein yield (daughter deviation) QTL (10205)	Milk protein yield QTL (1727)	Milk yield QTL (1517)	Milk yield QTL (1723)	Somatic cell score (EBV) QTL (6170)	Stillbirth (direct) QTL (11383)	Subcutaneous fat QTL (7087)
94	6	75787570	75910801	Body weight (mature) QTL (10772)	Degree of Spotting QTL (2426)	Fat thickness QTL (3546)	Foot angle QTL (1382)	Milk fat percentage QTL (2595)	Milk protein percentage QTL (10392)	Milk protein percentage QTL (2525)	Milk protein percentage QTL (2526)	Milk protein percentage QTL (2527)	Milk protein percentage QTL (2528)	Milk protein percentage QTL (2529)	Milk protein yield QTL (2513)	Milk yield QTL (2512)	Quality of udder QTL (1383)	Structural soundness (legs, feet, penis, and prepuce) QTL (1384)	Teat placement QTL (1381)	Teat placement QTL (3481)	Udder depth QTL (1385)
95	6	77648895	77695736	Body weight (mature) QTL (10772)	Degree of Spotting QTL (2426)	Fat thickness QTL (3546)	Foot angle QTL (1382)	Milk fat percentage QTL (2595)	Milk protein percentage QTL (10392)	Milk protein percentage QTL (2525)	Milk protein percentage QTL (2526)	Milk protein percentage QTL (2527)	Milk protein percentage QTL (2528)	Milk protein percentage QTL (2529)	Milk protein yield QTL (2513)	Milk yield QTL (2512)	Quality of udder QTL (1383)	Structural soundness (legs, feet, penis, and prepuce) QTL (1384)	Teat placement QTL (1381)	Teat placement QTL (3481)	Udder depth QTL (1385)
96	6	106821831	106877176	Carcass weight QTL (10779)	Clinical mastitis QTL (4977)	Fertility treatments QTL (11320)	Interval to first estrus after calving QTL (4690)	Milk fat yield (daughter deviation) QTL (3742)	Milk fat yield QTL (2432)	Milk yield QTL (2430)	Milking speed QTL (3437)	Non-return rate (direct) QTL (10287)	Retained placenta QTL (11315)	Udder height QTL (10286)
97	6	106994402	107045738	Carcass weight QTL (10779)	Clinical mastitis QTL (4977)	Fertility treatments QTL (11320)	Interval to first estrus after calving QTL (4690)	Milk fat yield (daughter deviation) QTL (3742)	Milk fat yield QTL (2432)	Milk yield QTL (2430)	Milking speed QTL (3437)	Non-return rate (direct) QTL (10287)	Retained placenta QTL (11315)	Udder height QTL (10286)
98	6	107370316	107430799	Carcass weight QTL (10779)	Clinical mastitis QTL (4977)	Fertility treatments QTL (11320)	Interval to first estrus after calving QTL (4690)	Milk fat yield (daughter deviation) QTL (3742)	Milk fat yield QTL (2432)	Milk yield QTL (2430)	Milking speed QTL (3437)	Non-return rate (direct) QTL (10287)	Retained placenta QTL (11315)	Udder height QTL (10286)
99	6	108563255	108600887	Carcass weight QTL (10779)	Clinical mastitis QTL (4977)	Fertility treatments QTL (11320)	Interval to first estrus after calving QTL (4690)	Milk fat yield (daughter deviation) QTL (3742)	Milk fat yield QTL (2432)	Milk yield QTL (2430)	Milking speed QTL (3437)	Non-return rate (direct) QTL (10287)	Retained placenta QTL (11315)	Udder height QTL (10286)
100	6	108611641	108693226	Carcass weight QTL (10779)	Clinical mastitis QTL (4977)	Fertility treatments QTL (11320)	Interval to first estrus after calving QTL (4690)	Milk fat yield (daughter deviation) QTL (3742)	Milk fat yield QTL (2432)	Milk yield QTL (2430)	Milking speed QTL (3437)	Non-return rate (direct) QTL (10287)	Retained placenta QTL (11315)	Udder height QTL (10286)
101	6	119341342	119454666	Carcass weight QTL (10779)	Milk fat percentage QTL (10365)	Milking speed QTL (3437)
102	7	3666026	3737495	Dystocia (direct) QTL (2699)	Fat thickness at the 12th rib QTL (15728)	Marbling score (EBV) QTL (10781)	Milk fat percentage QTL (3535)	Milk fat yield QTL (3533)	Scrotal circumference QTL (10782)	Stillbirth (direct) QTL (2700)	Weaning weight-maternal milk QTL (10780)
103	7	3959794	3986035	Dystocia (direct) QTL (2699)	Fat thickness at the 12th rib QTL (15728)	Gestation length QTL (5386)	Marbling score (EBV) QTL (10781)	Milk fat percentage QTL (3535)	Milk fat yield QTL (3533)	Ovulation rate QTL (10571)	Scrotal circumference QTL (10782)	Stillbirth (direct) QTL (2700)	Weaning weight-maternal milk QTL (10780)
104	7	10044994	10206359	305 days milk yield QTL (4496)	Body weight (weaning) QTL (10786)	Carcass weight QTL (10784)	Gestation length QTL (5377)	Gestation length QTL (5386)	Kidney, pelvic, and heart fat percentage QTL (4866)	Milk protein percentage QTL (3534)	Milk protein percentage QTL (3536)	Milk protein yield QTL (4497)	Residual feed intake QTL (5275)	Scrotal circumference QTL (10787)	Somatic cell score QTL (3537)	Udder cleft QTL (1572)
105	7	10216191	11091861	305 days milk yield QTL (4496)	Body weight (weaning) QTL (10786)	Carcass weight QTL (10784)	Gestation length QTL (5377)	Gestation length QTL (5386)	Kidney, pelvic, and heart fat percentage QTL (4866)	Milk protein percentage QTL (3534)	Milk protein percentage QTL (3536)	Milk protein yield QTL (4497)	Residual feed intake QTL (5275)	Scrotal circumference QTL (10787)	Somatic cell score QTL (3537)	Udder cleft QTL (1572)
106	7	11136869	11555132	305 days milk yield QTL (4496)	Body weight (weaning) QTL (10786)	Carcass weight QTL (10784)	Gestation length QTL (5377)	Gestation length QTL (5386)	Kidney, pelvic, and heart fat percentage QTL (4866)	Milk protein percentage QTL (3534)	Milk protein percentage QTL (3536)	Milk protein yield QTL (4497)	Residual feed intake QTL (5275)	Scrotal circumference QTL (10787)	Somatic cell score QTL (3537)	Udder cleft QTL (1572)
107	7	15134645	15190305	305 days milk yield QTL (4496)	Body weight (weaning) QTL (10786)	Carcass weight QTL (10784)	Gestation length QTL (5377)	Kidney, pelvic, and heart fat percentage QTL (4866)	Marbling score QTL (4701)	Milk protein percentage QTL (3534)	Milk protein percentage QTL (3536)	Milk protein yield QTL (4497)	Residual feed intake QTL (5275)	Scrotal circumference QTL (10787)	Somatic cell score QTL (3537)	Somatic cell score QTL (4683)	Stillbirth (maternal) QTL (11351)	Udder cleft QTL (1572)
108	7	16054798	16115149	305 days milk yield QTL (4496)	Body weight (weaning) QTL (10786)	Carcass weight QTL (10784)	Gestation length QTL (5377)	Kidney, pelvic, and heart fat percentage QTL (4866)	Marbling score QTL (4701)	Milk protein percentage QTL (3534)	Milk protein percentage QTL (3536)	Milk protein yield QTL (4497)	Residual feed intake QTL (5275)	Scrotal circumference QTL (10787)	Somatic cell score QTL (3537)	Stillbirth (maternal) QTL (11351)	Udder cleft QTL (1572)
109	7	30912656	30940996	Body weight (birth) QTL (10793)	Body weight (weaning) QTL (10791)	Body weight (yearling) QTL (10792)	Marbling score (EBV) QTL (10790)	Milk yield QTL (3532)
110	7	36176161	36220342	Body weight (birth) QTL (10793)	Body weight (weaning) QTL (10791)	Body weight (yearling) QTL (10792)	Dry matter intake QTL (5277)	Marbling score (EBV) QTL (10790)	Milk yield QTL (3532)	Stillbirth (direct) QTL (4656)
111	7	38119995	38180203	Body weight (birth) QTL (10793)	Body weight (weaning) QTL (10791)	Body weight (yearling) QTL (10792)	Dry matter intake QTL (5277)	Marbling score (EBV) QTL (10790)	Milk yield QTL (3532)	Stillbirth (direct) QTL (4656)
112	7	39356592	39405593	Body weight (birth) QTL (10793)	Body weight (mean) QTL (10517)	Body weight (weaning) QTL (10791)	Body weight (yearling) QTL (10792)	Marbling score (EBV) QTL (10790)	Milk yield QTL (3532)	PCVF minus PCVM QTL (10516)	Parasite detection rate QTL (10520)	Parasites natural logarithm of mean number QTL (10519)	Percentage decrease in body weight up to day 150 after challenge QTL (10518)	Stillbirth (direct) QTL (4656)
113	7	40210606	40298668	Body weight (mean) QTL (10517)	Dry matter intake QTL (5350)	Milk yield QTL (3532)	PCVF minus PCVM QTL (10516)	Parasite detection rate QTL (10520)	Parasites natural logarithm of mean number QTL (10519)	Percentage decrease in body weight up to day 150 after challenge QTL (10518)	Stillbirth (direct) QTL (4656)	Weaning weight-maternal milk QTL (10794)
114	7	40857968	40893125	Body weight (mean) QTL (10517)	Milk yield QTL (3532)	PCVF minus PCVM QTL (10516)	Parasite detection rate QTL (10520)	Parasites natural logarithm of mean number QTL (10519)	Percentage decrease in body weight up to day 150 after challenge QTL (10518)	Stillbirth (direct) QTL (4656)	Weaning weight-maternal milk QTL (10794)
115	7	42745346	42839105	Body weight (mean) QTL (10517)	Milk yield QTL (3532)	PCVF minus PCVM QTL (10516)	Parasite detection rate QTL (10520)	Parasites natural logarithm of mean number QTL (10519)	Percentage decrease in body weight up to day 150 after challenge QTL (10518)	Somatic cell score (PTA) QTL (3711)	Somatic cell score QTL (2667)	Somatic cell score QTL (2770)	Stillbirth (direct) QTL (4656)	Weaning weight-maternal milk QTL (10794)
116	7	42945525	43142825	Body weight (mean) QTL (10517)	Milk yield QTL (3532)	PCVF minus PCVM QTL (10516)	Parasite detection rate QTL (10520)	Parasites natural logarithm of mean number QTL (10519)	Percentage decrease in body weight up to day 150 after challenge QTL (10518)	Somatic cell score QTL (2667)	Stillbirth (direct) QTL (4656)	Weaning weight-maternal milk QTL (10794)
117	7	46495752	46507791	Body weight (mean) QTL (10517)	Gestation length QTL (15437)	Gestation length QTL (15438)	PCVF minus PCVM QTL (10516)	Parasite detection rate QTL (10520)	Parasites natural logarithm of mean number QTL (10519)	Percentage decrease in body weight up to day 150 after challenge QTL (10518)	Somatic cell score QTL (2667)	Stillbirth (direct) QTL (4656)	Weaning weight-maternal milk QTL (10794)
118	7	46725491	46741006	Body weight (mean) QTL (10517)	Gestation length QTL (15437)	Gestation length QTL (15438)	PCVF minus PCVM QTL (10516)	Parasite detection rate QTL (10520)	Parasites natural logarithm of mean number QTL (10519)	Percentage decrease in body weight up to day 150 after challenge QTL (10518)	Somatic cell score QTL (2667)	Stillbirth (direct) QTL (4656)	Weaning weight-maternal milk QTL (10794)
119	7	53596268	53641290	Body weight (mean) QTL (10517)	Body weight (yearling) QTL (10796)	Calving ease (maternal) QTL (10795)	PCVF minus PCVM QTL (10516)	Parasite detection rate QTL (10520)	Parasites natural logarithm of mean number QTL (10519)	Percentage decrease in body weight up to day 150 after challenge QTL (10518)	Somatic cell score QTL (2667)	Stillbirth (direct) QTL (4656)	Weaning weight-maternal milk QTL (10797)
120	7	63069344	63080956	Body weight (yearling) QTL (10796)	Calving ease (maternal) QTL (10795)	Feed conversion ratio QTL (4416)	Length of productive life QTL (2665)	Milk yield QTL (3432)	Somatic cell score QTL (2667)	Stillbirth (direct) QTL (4656)	Weaning weight-maternal milk QTL (10797)
121	7	63945578	63974181	Body weight (yearling) QTL (10796)	Calving ease (maternal) QTL (10795)	Feed conversion ratio QTL (4416)	Length of productive life QTL (2665)	Milk yield QTL (3432)	Somatic cell score QTL (2667)	Stillbirth (direct) QTL (4656)	Weaning weight-maternal milk QTL (10797)
122	7	70609121	70816154	Carcass weight QTL (10800)	Marbling score (EBV) QTL (10799)	Milk yield QTL (3432)
123	7	78538054	78584955	Beef flavor intensity QTL (4822)	Body depth QTL (1570)	Body weight (mature) QTL (10802)	Carcass weight QTL (10800)	Fat thickness at the 12th rib QTL (10801)	Foot angle QTL (1571)	Milk yield QTL (3432)	Strength QTL (1682)
124	7	94901311	94949800	Beef flavor intensity QTL (4822)	Body weight (birth) QTL (10810)	Body weight (weaning) QTL (10808)	Body weight (yearling) QTL (10807)	Carcass weight QTL (10805)	Conception rate QTL (3440)	Fat thickness at the 12th rib QTL (10804)	Inseminations per conception QTL (5003)	Longissimus muscle area QTL (10806)	Oleic/stearic acid ratio QTL (4870)	Palmitoleic/palmitic acid ratio QTL (4869)
125	8	12440991	12498395	Fat thickness QTL (2546)	Height (mature) QTL (10820)	Marbling score QTL (2547)	Muscle pH QTL (4823)	Scrotal circumference QTL (10822)
126	8	12968107	13033777	Fat thickness QTL (2546)	Height (mature) QTL (10820)	Marbling score QTL (2547)	Muscle pH QTL (4823)	Scrotal circumference QTL (10822)
127	8	24974542	25018534	Body weight (birth) QTL (15729)	Marbling score (EBV) QTL (10824)	Milking speed QTL (3438)	Somatic cell score QTL (4979)
128	8	32586828	32931536	Body weight (birth) QTL (10825)	Body weight (mature) QTL (10827)	Carcass weight QTL (10826)	Milking speed QTL (3438)
129	8	34626261	34671455	Body weight (birth) QTL (10825)	Body weight (mature) QTL (10827)	Carcass weight QTL (10826)	Milking speed QTL (3438)
130	8	35029964	35110640	Body weight (birth) QTL (10825)	Body weight (mature) QTL (10827)	Carcass weight QTL (10826)	Milking speed QTL (3438)
131	8	55032758	55060853	Body weight (birth) QTL (10825)	Carcass weight QTL (10826)	Dry matter intake QTL (4423)	Height (mature) QTL (10828)	Height (yearling) QTL (10830)	Longissimus muscle area QTL (10829)
132	8	61614265	61667640	Body weight (birth) QTL (10832)	Calving ease (direct) QTL (10831)	Dry matter intake QTL (4423)	Somatic Cell Count QTL (1683)	Structural soundness (legs, feet, penis, and prepuce) QTL (1684)
133	8	94556246	94637822	Body weight (birth) QTL (10842)	Calving ease (direct) QTL (10839)	Calving ease (maternal) QTL (10838)	Carcass weight QTL (10834)	Height (mature) QTL (10835)	Longissimus muscle area QTL (10836)	Marbling score (EBV) QTL (10837)	Stature QTL (16279)	Stature QTL (16280)	Structural soundness (legs, feet, penis, and prepuce) QTL (1685)	Twinning QTL (1718)
134	8	96129918	96181815	Body weight (birth) QTL (10842)	Calving ease (direct) QTL (10839)	Calving ease (maternal) QTL (10838)	Carcass weight QTL (10834)	Height (mature) QTL (10835)	Longissimus muscle area QTL (10836)	Marbling score (EBV) QTL (10837)	Stature QTL (16279)	Stature QTL (16280)	Structural soundness (legs, feet, penis, and prepuce) QTL (1685)	Twinning QTL (1718)
135	9	3094245	3187944	Body weight (birth) QTL (15730)	Calving ease (maternal) QTL (10848)	Interval from first to last insemination QTL (5006)
136	9	27483994	27526681	Body weight (weaning) QTL (10852)	Body weight (yearling) QTL (10851)	Calving ease (maternal) QTL (10853)	Marbling score (EBV) QTL (10850)	Marbling score QTL (4507)	Milk yield (daughter deviation) QTL (3737)	Milk yield (daughter deviation) QTL (3738)	Social separation--Vocalization QTL (7135)
137	9	30932163	30972803	Body weight (weaning) QTL (10852)	Body weight (yearling) QTL (10851)	Calving ease (maternal) QTL (10853)	Marbling score (EBV) QTL (10850)	Marbling score QTL (4507)	Milk yield (daughter deviation) QTL (3737)	Milk yield (daughter deviation) QTL (3738)	Social separation--Vocalization QTL (7135)
138	9	44351018	44413216	Interval from first to last insemination QTL (5005)	Marbling score QTL (4507)	Marbling score QTL (4906)	Milk fat yield QTL (1687)	Milk protein yield (daughter deviation) QTL (3753)	Milk protein yield QTL (1689)	Milk yield (daughter deviation) QTL (3738)	Scrotal circumference QTL (10854)	Social separation--Vocalization QTL (7135)	Udder composite index QTL (3441)	Udder depth QTL (1688)
139	9	45319473	45465776	Gestation length QTL (15463)	Gestation length QTL (15464)	Interval from first to last insemination QTL (5005)	Marbling score QTL (4507)	Marbling score QTL (4906)	Milk fat yield QTL (1687)	Milk protein yield (daughter deviation) QTL (3753)	Milk protein yield QTL (1689)	Milk yield (EBV) QTL (6192)	Milk yield (daughter deviation) QTL (3738)	Scrotal circumference QTL (10854)	Social separation--Vocalization QTL (7135)	Udder composite index QTL (3441)	Udder depth QTL (1688)
140	9	48473345	48514448	General disease susceptibility QTL (1745)	Marbling score QTL (4906)	Milk fat yield (daughter deviation) QTL (10217)	Milk fat yield (daughter deviation) QTL (3744)	Milk protein percentage QTL (2558)	Milk protein yield (daughter deviation) QTL (10218)	Milk protein yield QTL (1522)	Milk yield (EBV) QTL (6192)	Scrotal circumference QTL (10854)	Udder composite index QTL (3441)
141	9	49799513	49851506	General disease susceptibility QTL (1745)	Marbling score QTL (4906)	Milk fat yield (daughter deviation) QTL (10217)	Milk fat yield (daughter deviation) QTL (3744)	Milk protein percentage QTL (2558)	Milk protein yield (daughter deviation) QTL (10218)	Milk protein yield QTL (1522)	Milk yield (EBV) QTL (6192)	Scrotal circumference QTL (10854)	Udder composite index QTL (3441)
142	9	51710370	52224543	General disease susceptibility QTL (1745)	Marbling score QTL (4906)	Milk fat yield (daughter deviation) QTL (10217)	Milk fat yield (daughter deviation) QTL (3744)	Milk protein percentage QTL (2558)	Milk protein yield (daughter deviation) QTL (10218)	Milk protein yield QTL (1522)	Milk yield (EBV) QTL (6192)	Scrotal circumference QTL (10854)	Udder composite index QTL (3441)
143	9	56001573	56060497	Fertility index QTL (14741)	General disease susceptibility QTL (1745)	Marbling score QTL (4906)	Milk fat yield (daughter deviation) QTL (10217)	Milk fat yield (daughter deviation) QTL (3744)	Milk protein percentage QTL (2558)	Milk protein yield (daughter deviation) QTL (10218)	Milk protein yield QTL (1522)	Milk yield (EBV) QTL (6192)	Scrotal circumference QTL (10854)
144	9	57607674	57624896	Body weight (mature) QTL (10856)	Calving ease (maternal) QTL (10855)	General disease susceptibility QTL (1745)	Longissimus muscle area QTL (10857)	Marbling score QTL (4906)	Milk fat yield (daughter deviation) QTL (10217)	Milk fat yield (daughter deviation) QTL (3744)	Milk protein percentage QTL (2558)	Milk protein yield (daughter deviation) QTL (10218)	Milk protein yield QTL (1522)	Scrotal circumference QTL (10854)
145	9	70291171	70442420	Clinical mastitis QTL (1743)	General disease susceptibility QTL (1745)	Longissimus muscle area QTL (10857)	Milk fat yield (daughter deviation) QTL (10217)	Milk fat yield (daughter deviation) QTL (3744)	Milk protein yield (daughter deviation) QTL (10218)	Milk protein yield QTL (1522)	Milk yield QTL (2553)	Non-return rate (direct) QTL (10367)	Non-return rate (direct) QTL (4632)	Retail product yield QTL (4907)	Scrotal circumference QTL (10858)
146	9	71525299	71608476	Body weight (mature) QTL (10859)	Clinical mastitis QTL (1743)	General disease susceptibility QTL (1745)	Longissimus muscle area QTL (10857)	Marbling score (EBV) QTL (10860)	Milk fat yield (daughter deviation) QTL (10217)	Milk fat yield (daughter deviation) QTL (3744)	Milk protein yield (daughter deviation) QTL (10218)	Milk protein yield QTL (1522)	Milk yield QTL (2553)	Non-return rate (direct) QTL (10367)	Non-return rate (direct) QTL (4632)	Retail product yield QTL (4907)	Scrotal circumference QTL (10858)
147	9	76304626	76327382	Body weight (mature) QTL (10859)	Longissimus muscle area QTL (10857)	Marbling score (EBV) QTL (10860)	Milk energy yield QTL (1521)	Milk fat yield QTL (1520)	Retail product yield QTL (4907)	Strength QTL (1577)	Structural soundness (legs, feet, penis, and prepuce) QTL (1576)
148	9	93225551	93370986	Body weight (mature) QTL (10862)	Calving ease (direct) QTL (1574)	Calving ease (maternal) QTL (15183)	Calving index QTL (15182)	Clinical mastitis QTL (10087)	Marbling score (EBV) QTL (10861)	Milk energy yield QTL (1521)	Milk fat yield QTL (1520)	Milk protein percentage QTL (2534)	Milk protein yield (daughter deviation) QTL (3752)	Milk protein yield (daughter deviation) QTL (3755)	Milk yield (daughter deviation) QTL (3736)	Milk yield (daughter deviation) QTL (3739)	Stillbirth (maternal) QTL (15184)	Strength QTL (1577)	Structural soundness (legs, feet, penis, and prepuce) QTL (1576)
149	9	96544687	96580931	Body weight (mature) QTL (10862)	Calving ease (direct) QTL (1574)	Calving ease (maternal) QTL (15183)	Calving index QTL (15182)	Clinical mastitis QTL (10087)	Marbling score (EBV) QTL (10861)	Milk energy yield QTL (1521)	Milk fat yield QTL (1520)	Milk protein percentage QTL (2534)	Milk protein yield (daughter deviation) QTL (3752)	Milk protein yield (daughter deviation) QTL (3755)	Milk yield (daughter deviation) QTL (3736)	Milk yield (daughter deviation) QTL (3739)	Rump angle QTL (1686)	Stillbirth (maternal) QTL (15184)
150	10	1513505	1573751	Carcass weight QTL (1329)	Fat percentage QTL (7091)	Marbling score QTL (1328)	cis-Vaccenic acid content QTL (12242)
151	10	11969278	12001586	Angularity QTL (4692)	Body weight (birth) QTL (10864)	Carcass weight QTL (1329)	Fat percentage QTL (7091)	Height (mature) QTL (10866)	M. paratuberculosis susceptibility QTL (14851)	Marbling score QTL (1328)	Veterinary treatments QTL (5007)	cis-Vaccenic acid content QTL (12242)
152	10	21544982	21587180	Body depth QTL (1578)	Body weight (birth) QTL (10868)	Body weight (weaning) QTL (10867)	Gastrointestinal tract weight QTL (12191)	Gestation length QTL (15471)	Gestation length QTL (15472)	Height (mature) QTL (10866)	Longissimus muscle area QTL (10865)	Milk protein percentage (EBV) QTL (10015)	Social separation--Vocalization QTL (7137)	Strength QTL (1580)	Subcutaneous fat QTL (7092)
153	10	22492853	24223514	Body depth QTL (1578)	Body weight (birth) QTL (10868)	Body weight (weaning) QTL (10867)	Gastrointestinal tract weight QTL (12191)	Height (mature) QTL (10866)	Longissimus muscle area QTL (10865)	Milk protein percentage (EBV) QTL (10015)	Social separation--Vocalization QTL (7137)	Strength QTL (1580)	Subcutaneous fat QTL (7092)
154	10	27061809	27095664	Body depth QTL (1578)	Body weight (birth) QTL (10868)	Body weight (weaning) QTL (10867)	Body weight (yearling) QTL (10873)	Calving ease (direct) QTL (10870)	Carcass weight QTL (10869)	Longissimus muscle area QTL (10865)	Shear force QTL (10052)	Shear force QTL (10053)	Shear force QTL (10054)	Shear force QTL (10055)	Shear force QTL (10056)	Social separation--Vocalization QTL (7137)	Strength QTL (1580)	Subcutaneous fat QTL (7092)	Twinning QTL (1719)
155	10	45364839	45390875	Body weight (mature) QTL (10872)	Body weight (yearling) QTL (10873)	Marbling score (EBV) QTL (10874)	Meat percentage QTL (7094)	Subcutaneous fat QTL (7093)
156	10	54187633	54253058	Body weight (mature) QTL (10872)	Body weight (yearling) QTL (10873)	Docosahexaenoic acid content QTL (12245)	Marbling score (EBV) QTL (10874)	Meat percentage QTL (7094)	Subcutaneous fat QTL (7093)
157	10	77610454	77627272	Body weight (birth) QTL (10878)	Carcass weight QTL (10876)	Dystocia (direct) QTL (11444)	Dystocia (maternal) QTL (11353)	Dystocia (maternal) QTL (2702)	Marbling score (EBV) QTL (10877)	Stillbirth (direct) QTL (11445)	Stillbirth (maternal) QTL (2703)	Udder attachment QTL (1579)
158	10	89030587	89055823	Body weight (birth) QTL (10878)	Carcass weight QTL (10876)	Dystocia (direct) QTL (11444)	Dystocia (maternal) QTL (11353)	Dystocia (maternal) QTL (2702)	Interval from first to last insemination QTL (5008)	Marbling score (EBV) QTL (10877)	Milk protein percentage (EBV) QTL (11343)	Scrotal circumference QTL (10879)	Shear force QTL (4872)	Stillbirth (direct) QTL (11445)	Stillbirth (maternal) QTL (2703)	Udder attachment QTL (1579)	Weaning weight-maternal milk QTL (10880)
159	11	2017105	2040368	Body weight (birth) QTL (10884)	Scrotal circumference QTL (10885)
160	11	13023648	13060084	Body weight (weaning) QTL (1302)	Clinical mastitis QTL (4953)	Internal fat weight QTL (12192)	Marbling score (EBV) QTL (10891)	Residual feed intake QTL (5280)	Scrotal circumference QTL (10889)	Somatic Cell Count QTL (1693)	Subcutaneous fat QTL (7095)	Weaning weight-maternal milk QTL (10888)
161	11	13597473	13620175	Body weight (weaning) QTL (1302)	Clinical mastitis QTL (4953)	Feed conversion ratio QTL (4430)	Internal fat weight QTL (12192)	Marbling score (EBV) QTL (10891)	Residual feed intake QTL (5280)	Scrotal circumference QTL (10889)	Somatic Cell Count QTL (1693)	Subcutaneous fat QTL (7095)	Weaning weight-maternal milk QTL (10888)
162	11	45742868	45777835	Body weight (birth) QTL (10896)	Body weight (weaning) QTL (10898)	Longissimus muscle area QTL (10897)	Residual feed intake QTL (5355)	Residual feed intake QTL (5369)
163	11	52672847	52702273	Body weight (birth) QTL (10900)	Body weight (weaning) QTL (10898)	Dystocia (maternal) QTL (11384)	Weaning weight-maternal milk QTL (10899)
164	11	81555776	81593273	Body weight (mature) QTL (10904)	Body weight (weaning) QTL (10905)	Carcass weight QTL (10907)	Fat thickness at the 12th rib QTL (10903)	Somatic Cell Count QTL (1694)
165	11	88653484	88693450	Abnormal odor intensity QTL (4829)	Body weight (mature) QTL (10904)	Bone percentage QTL (7097)	Bone percentage QTL (7098)	Eicosapentaenoic acid content QTL (12247)	Interval to first estrus after calving QTL (5009)	Longissimus muscle area QTL (10910)	Marbling score (EBV) QTL (10909)	Milk fat yield QTL (2719)	Shear force QTL (4828)
166	11	93445185	93467609	Body weight (mature) QTL (10912)	Body weight (weaning) QTL (10911)	Longissimus muscle area QTL (10910)	Marbling score (EBV) QTL (10909)	Milk fat yield QTL (2719)
167	11	93501322	93571781	Body weight (mature) QTL (10912)	Body weight (weaning) QTL (10911)	Longissimus muscle area QTL (10910)	Marbling score (EBV) QTL (10909)	Milk fat yield QTL (2719)
168	11	97895137	97963331	Body weight (mature) QTL (10912)	Body weight (weaning) QTL (10911)	Longissimus muscle area QTL (10910)	Marbling score (EBV) QTL (10909)	Milk protein percentage QTL (4790)
169	11	98788500	98821100	Body weight (mature) QTL (10912)	Body weight (weaning) QTL (10911)	Longissimus muscle area QTL (10910)	Marbling score (EBV) QTL (10909)
170	11	103825803	103920689	Longissimus muscle area QTL (10913)
171	11	104283558	104307579	Longissimus muscle area QTL (10913)
172	11	104571309	104616919	Longissimus muscle area QTL (10913)
173	11	105707007	105750553	Longissimus muscle area QTL (10913)
174	11	106196578	106294494	Longissimus muscle area QTL (10913)
175	11	106643346	106716196	Longissimus muscle area QTL (10913)
176	12	353008	432263
177	12	768457	809826
178	12	2192168	2329348
179	12	5693314	5772578	Beef flavor intensity QTL (4830)	Body weight (weaning) QTL (4481)	Calving ease (direct) QTL (10914)	Longissimus muscle area QTL (4493)	Milk fat yield QTL (4500)	Milk protein yield QTL (4499)	Monounsaturated fatty acid content QTL (4873)	Saturated fatty acid content QTL (4874)	Twinning QTL (2425)
180	12	8146207	8267715	Beef flavor intensity QTL (4830)	Body weight (weaning) QTL (4481)	Calving ease (direct) QTL (10914)	Height (mature) QTL (10915)	Height (yearling) QTL (10916)	Longissimus muscle area QTL (4493)	Milk fat yield QTL (4500)	Milk protein yield QTL (4499)	Scrotal circumference QTL (10917)	Twinning QTL (2425)
181	12	13815895	13836551	Angularity QTL (4694)	Beef flavor intensity QTL (4830)	Body weight (birth) QTL (10918)	Milk fat yield QTL (4500)	Milk protein yield QTL (4499)
182	12	17257218	17283592	Abnormal odor intensity QTL (4831)	Angularity QTL (4694)	Marbling score (EBV) QTL (10919)	Milk fat yield QTL (4500)	Milk protein yield QTL (4499)
183	12	21784318	21805684	Abnormal odor intensity QTL (4831)	Angularity QTL (4694)	Fat thickness at the 12th rib QTL (10920)	Milk fat yield QTL (4500)	Milk protein yield QTL (4499)
184	12	32054331	32218347	305 days milk yield QTL (4498)	Retail product yield QTL (1331)
185	12	37677261	37756737	305 days milk yield QTL (4498)	Retail product yield QTL (1331)
186	12	43406297	43504681	305 days milk yield QTL (4498)	Retail product yield QTL (1331)	Somatic cell score (DYD) QTL (19034)
187	12	57644408	57684714	Body weight (mature) QTL (10927)	Body weight (mature) QTL (10930)	Body weight (slaughter) QTL (15733)	Body weight (yearling) QTL (10926)	Height (mature) QTL (10925)	Height (mature) QTL (10928)	Somatic cell score (DYD) QTL (19034)	Weaning weight-maternal milk QTL (10924)	Weaning weight-maternal milk QTL (10929)
188	12	66855326	66866085	Body weight (mature) QTL (10927)	Body weight (mature) QTL (10930)	Body weight (slaughter) QTL (15733)	Body weight (yearling) QTL (10926)	Height (mature) QTL (10925)	Height (mature) QTL (10928)	Somatic cell score (DYD) QTL (19034)	Weaning weight-maternal milk QTL (10924)	Weaning weight-maternal milk QTL (10929)
189	12	67537603	67576208	Body weight (mature) QTL (10927)	Body weight (mature) QTL (10930)	Body weight (slaughter) QTL (15733)	Body weight (yearling) QTL (10926)	Height (mature) QTL (10925)	Height (mature) QTL (10928)	Somatic cell score (DYD) QTL (19034)	Weaning weight-maternal milk QTL (10924)	Weaning weight-maternal milk QTL (10929)
190	12	70458250	71274536	Body weight (mature) QTL (10927)	Body weight (mature) QTL (10930)	Dystocia (direct) QTL (11355)	Height (mature) QTL (10928)	Weaning weight-maternal milk QTL (10929)
191	12	71440002	72123747	Body weight (mature) QTL (10927)	Body weight (mature) QTL (10930)	Dystocia (direct) QTL (11355)	Height (mature) QTL (10928)	Weaning weight-maternal milk QTL (10929)
192	12	72174261	72264806	Body weight (mature) QTL (10927)	Body weight (mature) QTL (10930)	Dystocia (direct) QTL (11355)	Height (mature) QTL (10928)	Weaning weight-maternal milk QTL (10929)
193	12	72432362	75238779	Body weight (mature) QTL (10927)	Body weight (mature) QTL (10930)	Dystocia (direct) QTL (11355)	Height (mature) QTL (10928)	Weaning weight-maternal milk QTL (10929)
194	12	75374251	75946247	Body weight (mature) QTL (10927)	Body weight (mature) QTL (10930)	Dystocia (direct) QTL (11355)	Height (mature) QTL (10928)	Weaning weight-maternal milk QTL (10929)
195	12	89647276	89682156	Fertility treatments QTL (14751)	Residual feed intake QTL (5283)	Residual feed intake QTL (5284)
196	13	8884367	8919775	Body weight (weaning) QTL (10937)	Dystocia (direct) QTL (11356)	Fat thickness at the 12th rib QTL (10936)	Longissimus muscle area QTL (10935)
197	13	43654009	43776717	Arachidonic acid content QTL (12248)	Milk protein percentage QTL (2672)
198	13	55846162	55871972	Foot angle QTL (1583)	Milk protein percentage QTL (2672)
199	13	62858269	62922675	Body weight (slaughter) QTL (15734)	Carcass weight QTL (1313)	Fat thickness at the 12th rib QTL (10945)	Interval to first estrus after calving QTL (14769)	Longissimus muscle area QTL (10948)	Marbling score (EBV) QTL (10947)	Milk protein yield (EBV) QTL (6090)	Milk protein yield QTL (2671)	Milk yield QTL (2670)	PTA type QTL (1585)	Palmitoleic acid content QTL (12204)	Residual feed intake QTL (5285)	Udder attachment QTL (1584)	Udder composite index QTL (1589)	Udder depth QTL (1588)	Udder height QTL (1586)	Udder width QTL (1587)
200	14	1497296	1529914
201	14	2022413	2089613	Average daily milk yield QTL (10585)	Blood glucose level QTL (11536)	Blood non-esterified fatty acid level QTL (11537)	Blood non-esterified fatty acid level QTL (11540)	Body condition score QTL (11534)	Body condition score QTL (11538)	Body energy content QTL (11535)	Body weight (weaning) QTL (10954)	Calving ease (direct) QTL (3518)	Conception rate QTL (11532)	Cumulative effective energy balance QTL (11539)	Fat thickness QTL (1332)	Height (mature) QTL (10953)	Height (yearling) QTL (11706)	Inseminations per conception QTL (11531)	Intramuscular fat QTL (12029)	Marbling score (EBV) QTL (10952)	Milk arachidic acid percentage QTL (11652)	Milk capric acid percentage QTL (11647)	Milk conjugated linoleic acid percentage QTL (11653)	Milk fat percentage (EBV) QTL (10263)	Milk fat percentage (daughter deviation) QTL (10117)	Milk fat percentage (daughter deviation) QTL (10402)	Milk fat percentage (daughter deviation) QTL (10458)	Milk fat percentage (daughter deviation) QTL (10581)	Milk fat percentage (daughter deviation) QTL (12216)	Milk fat percentage QTL (10407)	Milk fat percentage QTL (10607)	Milk fat percentage QTL (10608)	Milk fat percentage QTL (10609)	Milk fat percentage QTL (2596)	Milk fat percentage QTL (2673)	Milk fat percentage QTL (3172)	Milk fat percentage QTL (3184)	Milk fat percentage QTL (3411)	Milk fat percentage QTL (3510)	Milk fat percentage QTL (3515)	Milk fat percentage QTL (3523)	Milk fat percentage QTL (3616)	Milk fat percentage QTL (3617)	Milk fat percentage QTL (3618)	Milk fat yield (EBV) QTL (10261)	Milk fat yield (daughter deviation) QTL (10400)	Milk fat yield (daughter deviation) QTL (10461)	Milk fat yield (daughter deviation) QTL (10574)	Milk fat yield (daughter deviation) QTL (10575)
202	14	2758369	2841522	Body weight (weaning) QTL (10954)	Calving ease (direct) QTL (3518)	Fat thickness QTL (1332)	Height (mature) QTL (10953)	Marbling score (EBV) QTL (10952)	Milk fat percentage (daughter deviation) QTL (10117)	Milk fat percentage (daughter deviation) QTL (10458)	Milk fat percentage QTL (2596)	Milk fat percentage QTL (2673)	Milk fat percentage QTL (3172)	Milk fat percentage QTL (3184)	Milk fat percentage QTL (3411)	Milk fat percentage QTL (3515)	Milk fat percentage QTL (3523)	Milk fat percentage QTL (3616)	Milk fat percentage QTL (3617)	Milk fat percentage QTL (3618)	Milk fat yield (daughter deviation) QTL (10461)	Milk fat yield QTL (2488)	Milk fat yield QTL (2600)	Milk fat yield QTL (2674)	Milk fat yield QTL (3182)	Milk fat yield QTL (3365)	Milk fat yield QTL (3408)	Milk fat yield QTL (3513)	Milk fat yield QTL (3521)	Milk fat yield QTL (3611)	Milk fat yield QTL (3612)	Milk fat yield QTL (3613)	Milk protein percentage (daughter deviation) QTL (10118)	Milk protein percentage (daughter deviation) QTL (10462)	Milk protein percentage QTL (3185)	Milk protein percentage QTL (3516)	Milk protein percentage QTL (3524)	Milk protein percentage QTL (3619)	Milk protein yield (daughter deviation) QTL (10460)	Milk protein yield QTL (3183)	Milk protein yield QTL (3366)	Milk protein yield QTL (3514)	Milk protein yield QTL (3522)	Milk protein yield QTL (3614)	Milk protein yield QTL (3615)	Milk yield (daughter deviation) QTL (10119)	Milk yield (daughter deviation) QTL (10459)	Milk yield QTL (1523)	Milk yield QTL (3181)
203	14	3818612	3860629	Body weight (weaning) QTL (10954)	Calving ease (direct) QTL (3518)	Fat thickness QTL (1332)	Height (mature) QTL (10953)	Marbling score (EBV) QTL (10952)	Milk fat percentage (EBV) QTL (14944)	Milk fat percentage (EBV) QTL (14945)	Milk fat percentage (EBV) QTL (14959)	Milk fat percentage (EBV) QTL (14960)	Milk fat percentage (daughter deviation) QTL (10117)	Milk fat percentage (daughter deviation) QTL (10458)	Milk fat percentage QTL (2596)	Milk fat percentage QTL (2673)	Milk fat percentage QTL (3172)	Milk fat percentage QTL (3184)	Milk fat percentage QTL (3411)	Milk fat percentage QTL (3515)	Milk fat percentage QTL (3523)	Milk fat percentage QTL (3616)	Milk fat percentage QTL (3617)	Milk fat percentage QTL (3618)	Milk fat yield (daughter deviation) QTL (10461)	Milk fat yield QTL (2488)	Milk fat yield QTL (2600)	Milk fat yield QTL (2674)	Milk fat yield QTL (3182)	Milk fat yield QTL (3365)	Milk fat yield QTL (3408)	Milk fat yield QTL (3513)	Milk fat yield QTL (3521)	Milk fat yield QTL (3611)	Milk fat yield QTL (3612)	Milk fat yield QTL (3613)	Milk protein percentage (EBV) QTL (18876)	Milk protein percentage (daughter deviation) QTL (10118)	Milk protein percentage (daughter deviation) QTL (10462)	Milk protein percentage QTL (3185)	Milk protein percentage QTL (3516)	Milk protein percentage QTL (3524)	Milk protein percentage QTL (3619)	Milk protein yield (daughter deviation) QTL (10460)	Milk protein yield QTL (3183)	Milk protein yield QTL (3366)	Milk protein yield QTL (3514)	Milk protein yield QTL (3522)	Milk protein yield QTL (3614)
204	14	51516955	51637875	Average Daily Gain QTL (11463)	Carcass weight QTL (18978)	Clinical mastitis (DYD) QTL (19022)	Daughter pregnancy rate QTL (1695)	Longissimus muscle area QTL (10968)	Longissimus muscle area QTL (4516)	Milk protein percentage QTL (1697)	Milk yield QTL (1698)	Teat placement QTL (1591)	Udder cleft QTL (1593)
205	14	52029599	52066038	Average Daily Gain QTL (11463)	Carcass weight QTL (18978)	Daughter pregnancy rate QTL (1695)	Longissimus muscle area QTL (10968)	Milk protein percentage QTL (1697)	Milk yield QTL (1698)	Teat placement QTL (1591)	Udder cleft QTL (1593)
206	14	67314952	67419255	305 days milk yield QTL (4501)	Body weight (birth) QTL (2629)	Carcass weight QTL (10969)	Carcass weight QTL (18978)	Clinical mastitis QTL (2495)	Marbling score QTL (18980)	Milk fat yield QTL (1524)	Milk protein yield (EBV) QTL (18858)
207	14	79161833	79333815	Carcass weight QTL (10969)	Carcass weight QTL (10974)	Fat thickness at the 12th rib QTL (10976)	Milk fat yield QTL (1524)	Milk protein yield (EBV) QTL (18841)	Milk protein yield (EBV) QTL (18858)	Milk protein yield (EBV) QTL (18872)	Milk protein yield (EBV) QTL (18873)	Milk protein yield QTL (2677)	Ovulation rate QTL (1416)	Percentage decrease in PCV up to day 100 after challenge QTL (10527)	Scrotal circumference QTL (10975)	Somatic cell score QTL (10441)	Udder width QTL (1696)
208	15	54738	373904
209	15	650515	695497	Height (mature) QTL (10979)	Marbling score (EBV) QTL (10980)	Non-return rate (direct) QTL (3571)	Weaning weight-maternal milk QTL (10981)
210	15	3397987	3420608	Height (mature) QTL (10979)	Marbling score (EBV) QTL (10980)	Non-return rate (direct) QTL (3571)	Weaning weight-maternal milk QTL (10981)
211	15	3599570	3615124	Height (mature) QTL (10979)	Marbling score (EBV) QTL (10980)	Non-return rate (direct) QTL (3571)	Weaning weight-maternal milk QTL (10981)
212	15	27905645	27954091	Body weight (birth) QTL (10986)	Body weight (yearling) QTL (10989)	Clinical mastitis QTL (4985)	Fat thickness at the 12th rib QTL (10984)	Heel depth QTL (3431)	Longissimus muscle area QTL (10987)	Milk energy yield QTL (1526)	Milk fat yield QTL (1525)	Milk protein yield QTL (1527)	Semen volume QTL (9924)	Somatic cell score QTL (3416)	Weaning weight-maternal milk QTL (10990)
213	15	40622372	40668712	Carcass weight QTL (10994)	Heel depth QTL (3431)	Height (mature) QTL (10993)	Longissimus muscle area QTL (10995)	Myofibrillar fragmentation index QTL (4836)	Somatic cell score QTL (3416)
214	15	47873132	47968279	Carcass weight QTL (10994)	Height (mature) QTL (10993)	Longissimus muscle area QTL (10995)	Somatic cell score QTL (2678)	Stature QTL (1598)	Udder attachment QTL (1596)	Udder depth QTL (1601)
215	15	49714456	49770322	Body weight (weaning) QTL (10998)	Weaning weight-maternal milk QTL (10996)
216	15	51677689	51735354	Body weight (weaning) QTL (10998)	Weaning weight-maternal milk QTL (10996)
217	15	53819870	53836302	Average Daily Gain QTL (18457)	Body weight (mature) QTL (10997)	Body weight (weaning) QTL (10998)	Dry matter intake QTL (18460)	Feed conversion ratio QTL (18458)	Feed conversion ratio QTL (18459)	Height (mature) QTL (11001)	Marbling score (EBV) QTL (10999)	Meat percentage QTL (18461)	Meat percentage QTL (18462)	Stillbirth (maternal) QTL (11357)	Weaning weight-maternal milk QTL (10996)	Yield grade QTL (18463)
218	15	69715299	69772635	Abomasum displacement QTL (5122)	Body weight (weaning) QTL (11002)	Bone quality QTL (3595)	Calving ease (maternal) QTL (11000)	Height (mature) QTL (11001)	Milk fat yield QTL (4503)	Milk protein yield QTL (4502)	Structural soundness (legs, feet, penis, and prepuce) QTL (3390)	Structural soundness (legs, feet, penis, and prepuce) QTL (3593)	Weaning weight-maternal milk QTL (11003)
219	15	71086304	71130580	Abomasum displacement QTL (5122)	Body weight (weaning) QTL (11002)	Bone quality QTL (3595)	Calving ease (maternal) QTL (11000)	Height (mature) QTL (11001)	Milk fat yield QTL (4503)	Milk protein yield QTL (4502)	Structural soundness (legs, feet, penis, and prepuce) QTL (3390)	Structural soundness (legs, feet, penis, and prepuce) QTL (3593)	Weaning weight-maternal milk QTL (11003)
220	15	79843368	79889015	Abomasum displacement QTL (5122)	Body weight (mature) QTL (11004)	Bone quality QTL (3595)	Calving ease (direct) QTL (15193)	Calving ease (maternal) QTL (11007)	Calving ease (maternal) QTL (15192)	Calving index QTL (15194)	Height (mature) QTL (11001)	Longissimus muscle area QTL (11005)	Milk fat yield QTL (4503)	Milk protein percentage (EBV) QTL (11345)	Milk protein yield QTL (4502)	Milk yield (EBV) QTL (11346)	Structural soundness (legs, feet, penis, and prepuce) QTL (3390)	Structural soundness (legs, feet, penis, and prepuce) QTL (3593)	Veterinary treatments QTL (5013)
221	15	80316180	80831076	Abomasum displacement QTL (5122)	Bone quality QTL (3595)	Calf size (direct) QTL (4663)	Calving ease (direct) QTL (15193)	Calving ease (maternal) QTL (11007)	Calving ease (maternal) QTL (15192)	Calving index QTL (15194)	Carcass weight QTL (11006)	Dry matter intake QTL (14680)	Dry matter intake QTL (4440)	Milk fat yield QTL (4503)	Milk protein yield QTL (4502)	Residual feed intake QTL (14647)	Structural soundness (legs, feet, penis, and prepuce) QTL (3390)	Structural soundness (legs, feet, penis, and prepuce) QTL (3593)
222	15	81018176	81079571	Abomasum displacement QTL (5122)	Bone quality QTL (3595)	Calf size (direct) QTL (4663)	Calving ease (direct) QTL (15193)	Calving ease (maternal) QTL (11007)	Calving ease (maternal) QTL (15192)	Calving index QTL (15194)	Carcass weight QTL (11006)	Dry matter intake QTL (14680)	Milk fat yield QTL (4503)	Milk protein yield QTL (4502)	Residual feed intake QTL (14647)	Structural soundness (legs, feet, penis, and prepuce) QTL (3390)	Structural soundness (legs, feet, penis, and prepuce) QTL (3593)
223	16	5540018	5743889	305 days milk yield QTL (4504)	Carcass weight QTL (11009)	Fat thickness at the 12th rib QTL (11014)	Height (mature) QTL (11010)	Length of productive life QTL (2739)	Milk protein yield QTL (4505)	Stillbirth (direct) QTL (11359)	Structural soundness (legs, feet, penis, and prepuce) QTL (3392)	Structural soundness (legs, feet, penis, and prepuce) QTL (3588)	Weaning weight-maternal milk QTL (11011)
224	16	5908813	6027593	305 days milk yield QTL (4504)	Carcass weight QTL (11009)	Fat thickness at the 12th rib QTL (11014)	Height (mature) QTL (11010)	Length of productive life QTL (2739)	Milk protein yield QTL (4505)	Stillbirth (direct) QTL (11359)	Structural soundness (legs, feet, penis, and prepuce) QTL (3392)	Structural soundness (legs, feet, penis, and prepuce) QTL (3588)	Weaning weight-maternal milk QTL (11011)
225	16	8411635	8468342	305 days milk yield QTL (4504)	Carcass weight QTL (11009)	Fat thickness at the 12th rib QTL (11014)	Height (mature) QTL (11010)	Length of productive life QTL (2739)	Milk protein yield QTL (4505)	Stillbirth (direct) QTL (11359)	Structural soundness (legs, feet, penis, and prepuce) QTL (3392)	Weaning weight-maternal milk QTL (11011)
226	16	9945204	10186082	305 days milk yield QTL (4504)	Carcass weight QTL (11009)	Fat thickness at the 12th rib QTL (11014)	Height (mature) QTL (11010)	Length of productive life QTL (2739)	Milk protein yield QTL (4505)	Stillbirth (direct) QTL (11359)	Weaning weight-maternal milk QTL (11011)
227	16	10859069	10975736	305 days milk yield QTL (4504)	Body weight (birth) QTL (11013)	Body weight (mature) QTL (11017)	Body weight (weaning) QTL (11016)	Calving ease (direct) QTL (11015)	Fat thickness at the 12th rib QTL (11014)	Height (yearling) QTL (11018)	Length of productive life QTL (2739)	Marbling score (EBV) QTL (11012)	Milk protein yield QTL (4505)	Stillbirth (direct) QTL (11359)
228	16	42779531	42813289	Average Daily Gain QTL (7101)	Body weight (birth) QTL (11025)	Body weight (weaning) QTL (11026)	Body weight (weaning) QTL (4482)	Bone percentage QTL (7100)	Carcass weight QTL (4490)	Feed conversion ratio QTL (11459)	Longissimus muscle area QTL (11027)	Marbling score QTL (1353)	Pre-weaning average daily gain QTL (4486)	Social separation--Vocalization QTL (7140)
229	16	46768931	46887759	Average Daily Gain QTL (7101)	Body weight (birth) QTL (11025)	Body weight (weaning) QTL (11026)	Body weight (weaning) QTL (4482)	Bone percentage QTL (7100)	Carcass weight QTL (4490)	Longissimus muscle area QTL (11027)	Pre-weaning average daily gain QTL (4486)	Social separation--Vocalization QTL (7140)
230	16	51187476	51221289	Average Daily Gain QTL (7101)	Body weight (birth) QTL (11025)	Body weight (weaning) QTL (11026)	Body weight (weaning) QTL (4482)	Bone percentage QTL (7100)	Carcass weight QTL (4490)	Longissimus muscle area QTL (11027)	Pre-weaning average daily gain QTL (4486)	Social separation--Vocalization QTL (7140)	Udder depth QTL (3380)	Udder depth QTL (3391)
231	16	52462159	52537603	Average Daily Gain QTL (7101)	Body weight (birth) QTL (11025)	Body weight (weaning) QTL (11026)	Body weight (weaning) QTL (4482)	Bone percentage QTL (7100)	Carcass weight QTL (4490)	Longissimus muscle area QTL (11027)	Pre-weaning average daily gain QTL (4486)	Social separation--Vocalization QTL (7140)	Udder depth QTL (1610)
232	16	55923183	55965154	Average Daily Gain QTL (7101)	Body weight (weaning) QTL (4482)	Bone percentage QTL (7100)	Calving ease (maternal) QTL (11029)	Carcass weight QTL (4490)	Pre-weaning average daily gain QTL (4486)	Social separation--Vocalization QTL (7140)	Udder depth QTL (1610)	Weaning weight-maternal milk QTL (11028)
233	17	22643383	22715447	Average Daily Gain QTL (4441)	Calving ease (direct) QTL (11043)	Fat percentage QTL (1356)	Fat thickness at the 12th rib QTL (11044)	Feed conversion ratio QTL (11460)	Feed conversion ratio QTL (5292)
234	17	23430444	23454233	Average Daily Gain QTL (4441)	Calving ease (direct) QTL (11043)	Fat percentage QTL (1356)	Fat thickness at the 12th rib QTL (11044)	Feed conversion ratio QTL (5292)
235	17	26372625	26425220	Average Daily Gain QTL (4441)	Calving ease (direct) QTL (11043)	Fat percentage QTL (1356)	Fat thickness at the 12th rib QTL (11044)
236	17	37819640	37915731	Body weight (birth) QTL (11045)	Calving ease (direct) QTL (11043)	Calving ease (direct) QTL (1611)	Fat thickness at the 12th rib QTL (11044)	Residual feed intake QTL (5291)	Udder height QTL (1612)
237	17	41738251	41773340	Abomasum displacement QTL (5124)	Body weight (birth) QTL (11045)	Calving ease (direct) QTL (11043)	Calving ease (direct) QTL (1611)	Fat thickness at the 12th rib QTL (11044)	Milk energy yield QTL (1531)	Milk fat percentage QTL (2561)	Milk fat yield QTL (1530)	Milk protein yield QTL (2556)	Milk yield QTL (2560)	Residual feed intake QTL (5291)	Udder height QTL (1612)
238	17	50746686	50962760	Abomasum displacement QTL (5124)	Body weight (mature) QTL (11047)	Carcass weight QTL (11048)	Fat thickness at the 12th rib QTL (11046)	Marbling score (EBV) QTL (11049)	Milk energy yield QTL (1531)	Milk fat percentage QTL (2561)	Milk fat yield QTL (1530)	Milk protein yield QTL (2556)	Milk yield QTL (2560)
239	17	57114451	57135986	Calving ease (maternal) QTL (11051)	Carcass weight QTL (11048)	Milk fat percentage QTL (2561)	Milk protein yield QTL (2556)	Milk yield QTL (2560)	Residual feed intake QTL (4447)	Teat length QTL (1613)	Weaning weight-maternal milk QTL (11050)
240	17	66559744	66580938	Body weight (mature) QTL (11056)	Bovine spongiform encephalopathy QTL (1738)	Calving ease (maternal) QTL (11051)	Dystocia (maternal) QTL (11386)	Fat thickness at the 12th rib QTL (11052)	Longissimus muscle area QTL (11053)	Milk fat percentage QTL (2561)	Milk fat yield (EBV) QTL (11326)	Milk protein yield QTL (2556)	Milk protein yield QTL (2679)	Milk yield (EBV) QTL (11327)	Milk yield QTL (2560)	Stillbirth (maternal) QTL (11360)	Veterinary treatments QTL (5014)
241	17	67794315	67835624	Body weight (mature) QTL (11056)	Bovine spongiform encephalopathy QTL (1738)	Calving ease (maternal) QTL (11051)	Dystocia (maternal) QTL (11386)	Fat thickness at the 12th rib QTL (11052)	Longissimus muscle area QTL (11053)	Milk fat percentage QTL (2561)	Milk fat yield (EBV) QTL (11326)	Milk protein yield QTL (2556)	Milk protein yield QTL (2679)	Milk yield (EBV) QTL (11327)	Milk yield QTL (2560)	Stillbirth (maternal) QTL (11360)	Veterinary treatments QTL (5014)
242	17	70795963	70817022
243	17	73863557	73917742
244	17	74878327	74948921
245	18	1673395	1684616
246	18	12418878	12519571	Carcass weight QTL (1336)	Fat thickness at the 12th rib QTL (11058)	Longissimus muscle area QTL (11060)	Somatic cell score QTL (3554)
247	18	13365474	13421111	Carcass weight QTL (1336)	Fat thickness at the 12th rib QTL (11058)	Longissimus muscle area QTL (11060)	Somatic cell score QTL (3554)
248	18	13483509	13546439	Carcass weight QTL (1336)	Fat thickness at the 12th rib QTL (11058)	Longissimus muscle area QTL (11060)	Somatic cell score QTL (3554)
249	18	13724571	13843640	Carcass weight QTL (1336)	Fat thickness at the 12th rib QTL (11058)	Longissimus muscle area QTL (11060)	Somatic cell score QTL (3554)
250	18	19079471	19101329	Body weight (mature) QTL (11061)	Carcass weight QTL (1336)	Longissimus muscle area QTL (11062)	Udder attachment QTL (1614)	Udder composite index QTL (1617)	Udder depth QTL (1616)	Udder height QTL (1615)
251	18	25771404	25809619	Body weight (mature) QTL (11061)	Carcass weight QTL (1336)	Length of productive life QTL (3555)	Longissimus muscle area QTL (11062)	Milk yield QTL (2716)	Myofibrillar fragmentation index QTL (4840)	Somatic cell score QTL (3556)	Udder attachment QTL (1614)	Udder composite index QTL (1617)	Udder depth QTL (1616)	Udder height QTL (1615)
252	18	26025181	26059989	Body weight (mature) QTL (11061)	Carcass weight QTL (1336)	Length of productive life QTL (3555)	Longissimus muscle area QTL (11062)	Milk yield QTL (2716)	Myofibrillar fragmentation index QTL (4840)	Somatic cell score QTL (3556)	Udder attachment QTL (1614)	Udder composite index QTL (1617)	Udder depth QTL (1616)	Udder height QTL (1615)
253	18	27914135	28375996	Body weight (weaning) QTL (11063)	Carcass weight QTL (1314)	Carcass weight QTL (1336)	Length of productive life QTL (3555)	Longissimus muscle area QTL (11062)	Milk yield QTL (2716)	Myofibrillar fragmentation index QTL (4840)	Residual feed intake QTL (5293)	Residual feed intake QTL (5294)	Somatic cell score QTL (3556)	Udder attachment QTL (1614)	Udder composite index QTL (1617)	Udder depth QTL (1616)	Udder height QTL (1615)
254	18	57276596	57308841	Bilateral convergent strabismus with exophthalmus QTL (10051)	Birth index QTL (15200)	Calf size (direct) QTL (15203)	Calf size (direct) QTL (15204)	Calving ease (direct) QTL (15201)	Calving ease (direct) QTL (15202)	Foot angle QTL (1702)	Milk fat yield QTL (10442)	Milk protein percentage QTL (10369)	Milk protein yield QTL (2721)	Milk yield QTL (1532)	Residual feed intake QTL (4380)	Residual feed intake QTL (4381)	Scrotal circumference QTL (11067)	Stillbirth (direct) QTL (15198)	Stillbirth (direct) QTL (15199)	Teat length QTL (1703)	Weaning weight-maternal milk QTL (11066)
255	18	61508908	61835029	Bilateral convergent strabismus with exophthalmus QTL (10051)	Birth index QTL (15200)	Calf size (direct) QTL (15203)	Calf size (direct) QTL (15204)	Calving ease (direct) QTL (15201)	Calving ease (direct) QTL (15202)	Foot angle QTL (1702)	Gestation length QTL (15481)	Gestation length QTL (15482)	Milk fat yield QTL (10442)	Milk protein percentage QTL (10369)	Milk protein yield QTL (2721)	Milk yield QTL (1532)	Scrotal circumference QTL (11067)	Stillbirth (direct) QTL (15198)	Stillbirth (direct) QTL (15199)	Teat length QTL (1703)	Teat placement QTL (11606)	Udder attachment QTL (11605)	Udder composite index QTL (11595)	Udder composite index QTL (11603)	Weaning weight-maternal milk QTL (11066)
256	18	62601881	62627959	Bilateral convergent strabismus with exophthalmus QTL (10051)	Birth index QTL (15200)	Body weight (birth) QTL (11069)	Body weight (birth) QTL (15735)	Calf size (direct) QTL (15203)	Calf size (direct) QTL (15204)	Calving ease (direct) QTL (11601)	Calving ease (direct) QTL (15201)	Calving ease (direct) QTL (15202)	Foot angle QTL (1702)	Height (yearling) QTL (11068)	Milk fat yield QTL (10442)	Milk protein percentage QTL (10369)	Non-return rate (direct) QTL (11447)	Non-return rate (maternal) QTL (2709)	Somatic cell score QTL (3622)	Stillbirth (direct) QTL (11365)	Stillbirth (direct) QTL (11610)	Stillbirth (direct) QTL (15198)	Stillbirth (direct) QTL (15199)	Stillbirth (maternal) QTL (2708)	Teat length QTL (1703)
257	19	444288	517206
258	19	8492167	8512505	Body weight (mature) QTL (11071)	Body weight (weaning) QTL (11072)	Body weight (yearling) QTL (11074)	Fat thickness QTL (3547)	Pre-weaning average daily gain QTL (2637)	Retail product yield QTL (1338)	Scrotal circumference QTL (11073)	Structural soundness (legs, feet, penis, and prepuce) QTL (3577)	Yield grade QTL (1339)
259	19	12004129	12038064	Calf size (direct) QTL (4668)	Milk fat yield QTL (10443)	Oleic acid content QTL (1397)	Stearic acid content QTL (1396)	Unsaturated fatty acid content QTL (1398)	Unsaturated to saturated fatty acid ratio QTL (1399)	Yield grade QTL (1339)
260	19	13140675	13174587	Calf size (direct) QTL (4668)	Milk fat yield QTL (10443)	Oleic acid content QTL (1397)	Somatic cell score QTL (3623)	Stearic acid content QTL (1396)	Unsaturated fatty acid content QTL (1398)	Unsaturated to saturated fatty acid ratio QTL (1399)	Yield grade QTL (1339)
261	19	21378640	21413061	Body weight (mature) QTL (11075)	Body weight (yearling) QTL (11076)	Calf size (direct) QTL (4668)	Marbling score (EBV) QTL (11077)	Milk fat yield QTL (10443)	Oleic acid content QTL (1397)	Residual feed intake QTL (4454)	Residual feed intake QTL (5297)	Somatic cell score QTL (3623)	Stearic acid content QTL (1396)	Unsaturated fatty acid content QTL (1398)	Unsaturated to saturated fatty acid ratio QTL (1399)	Yield grade QTL (1339)
262	19	22006751	22033656	Body weight (mature) QTL (11075)	Body weight (yearling) QTL (11076)	Calf size (direct) QTL (4668)	Marbling score (EBV) QTL (11077)	Milk fat yield QTL (10443)	Oleic acid content QTL (1397)	Residual feed intake QTL (5297)	Somatic cell score QTL (3623)	Stearic acid content QTL (1396)	Unsaturated fatty acid content QTL (1398)	Unsaturated to saturated fatty acid ratio QTL (1399)	Yield grade QTL (1339)
263	19	25612218	25645759	Body weight (mature) QTL (11075)	Body weight (yearling) QTL (11076)	Calf size (direct) QTL (4668)	Gastrointestinal nematode burden QTL (12020)	Marbling score (EBV) QTL (11077)	Milk fat yield QTL (10443)	Milk fat yield QTL (3625)	Milk fat yield QTL (3626)	Palmitoleic acid content QTL (12174)	Residual feed intake QTL (5297)	Somatic cell score QTL (3624)
264	19	35029665	35106467	Body weight (weaning) QTL (11079)	Calf size (direct) QTL (15207)	Calf size (direct) QTL (15208)	Calving ease (direct) QTL (15209)	Calving ease (maternal) QTL (15205)	Calving index QTL (15206)	Gastrointestinal nematode burden QTL (12020)	Milk fat percentage QTL (3628)	Milk fat yield QTL (10443)	Milk fat yield QTL (3625)	Milk fat yield QTL (3626)	Milk linoleic acid percentage QTL (10030)	Milk myristic acid percentage QTL (10026)	Ovulation rate QTL (10573)	Palmitoleic acid content QTL (12174)	Residual feed intake QTL (5297)	Scrotal circumference QTL (11078)	Social separation--Walking/running QTL (7143)	Somatic cell score QTL (3624)	Udder attachment QTL (4639)
265	19	35561126	35619269	Body weight (weaning) QTL (11079)	Calf size (direct) QTL (15207)	Calf size (direct) QTL (15208)	Calving ease (direct) QTL (15209)	Calving ease (maternal) QTL (15205)	Calving index QTL (15206)	Gastrointestinal nematode burden QTL (12020)	Milk fat percentage QTL (3628)	Milk fat yield QTL (10443)	Milk fat yield QTL (3625)	Milk fat yield QTL (3626)	Milk linoleic acid percentage QTL (10030)	Milk myristic acid percentage QTL (10026)	Ovulation rate QTL (10573)	Palmitoleic acid content QTL (12174)	Residual feed intake QTL (5297)	Scrotal circumference QTL (11078)	Social separation--Walking/running QTL (7143)	Somatic cell score QTL (3624)	Udder attachment QTL (4639)
266	19	43900901	44026559	Body weight (mature) QTL (11083)	Body weight (weaning) QTL (11079)	Calf size (direct) QTL (15207)	Calf size (direct) QTL (15208)	Calving ease (direct) QTL (11081)	Calving ease (direct) QTL (15209)	Calving ease (maternal) QTL (15205)	Calving index QTL (15206)	Gastrointestinal nematode burden QTL (12020)	Marbling score (EBV) QTL (11080)	Milk caproic acid percentage QTL (10022)	Milk fat yield QTL (3409)	Milk linoleic acid percentage QTL (10030)	Milk myristic acid percentage QTL (10026)	Milk protein percentage QTL (2537)	Ovulation rate QTL (10573)	Residual feed intake QTL (5297)	Social separation--Walking/running QTL (7143)
267	19	48801884	48847500	Body weight (birth) QTL (11082)	Body weight (mature) QTL (11083)	Body weight (weaning) QTL (11086)	Calf size (direct) QTL (15207)	Calf size (direct) QTL (15208)	Calving ease (direct) QTL (15209)	Calving ease (maternal) QTL (15205)	Calving index QTL (15206)	Dystocia (maternal) QTL (11367)	Fat thickness QTL (3549)	Gastrointestinal nematode burden QTL (12020)	Gestation length QTL (15501)	Gestation length QTL (15502)	Height (yearling) QTL (11088)	Intramuscular fat QTL (1394)	Longissimus muscle area QTL (11084)	Marbling score (EBV) QTL (11085)	Milk capric acid percentage QTL (10024)	Milk caproic acid percentage QTL (10022)	Milk caprylic acid percentage QTL (10023)	Milk fat percentage QTL (2597)	Milk fat yield QTL (3409)	Milk lauric acid percentage QTL (10025)	Milk linoleic acid percentage QTL (10030)	Milk myristic acid percentage QTL (10026)	Muscle pH QTL (4842)	Myristic acid content QTL (10020)	Ovulation rate QTL (10573)	Residual feed intake QTL (5297)	Rump angle QTL (3430)	Scrotal circumference QTL (11087)	Social separation--Standing alert QTL (7144)	Social separation--Vocalization QTL (7145)	Subcutaneous fat QTL (1393)	Teat length QTL (1619)
268	19	50999227	51194835	Body weight (birth) QTL (11082)	Body weight (mature) QTL (11083)	Body weight (weaning) QTL (11086)	Calf size (direct) QTL (15207)	Calf size (direct) QTL (15208)	Calving ease (direct) QTL (15209)	Calving ease (maternal) QTL (15205)	Calving index QTL (15206)	Dystocia (direct) QTL (11369)	Dystocia (maternal) QTL (11367)	Dystocia (maternal) QTL (11368)	Fat thickness QTL (3549)	Fertility treatments QTL (14773)	Height (yearling) QTL (11088)	Intramuscular fat QTL (1394)	Longissimus muscle area QTL (11084)	Marbling score (EBV) QTL (11085)	Milk capric acid percentage QTL (10024)	Milk caproic acid percentage QTL (10022)	Milk caprylic acid percentage QTL (10023)	Milk fat percentage QTL (2597)	Milk fat yield QTL (3409)	Milk lauric acid percentage QTL (10025)	Milk linoleic acid percentage QTL (10030)	Milk myristic acid percentage QTL (10026)	Muscle pH QTL (4842)	Myristic acid content QTL (10020)	Ovulation rate QTL (10573)	Rump angle QTL (3430)	Scrotal circumference QTL (11087)	Social separation--Standing alert QTL (7144)	Social separation--Vocalization QTL (7145)	Subcutaneous fat QTL (1393)	Teat length QTL (1619)
269	19	51926960	51956990	Body weight (birth) QTL (11082)	Body weight (mature) QTL (11083)	Body weight (weaning) QTL (11086)	Dystocia (direct) QTL (11369)	Dystocia (maternal) QTL (11368)	Fat thickness QTL (3549)	Height (yearling) QTL (11088)	Intramuscular fat QTL (1394)	Longissimus muscle area QTL (11084)	Marbling score (EBV) QTL (11085)	Milk fat percentage (EBV) QTL (10433)	Milk fat percentage (EBV) QTL (10434)	Milk fat percentage QTL (2597)	Milk fat yield QTL (3409)	Milk linoleic acid percentage QTL (10030)	Muscle pH QTL (4842)	Myristic acid content QTL (10020)	Ovulation rate QTL (10573)	Rump angle QTL (3430)	Scrotal circumference QTL (11087)	Social separation--Standing alert QTL (7144)	Social separation--Vocalization QTL (7145)	Subcutaneous fat QTL (1393)	Teat length QTL (1619)
270	19	52118030	52226743	Body weight (birth) QTL (11082)	Body weight (mature) QTL (11083)	Body weight (weaning) QTL (11086)	Dystocia (direct) QTL (11369)	Dystocia (maternal) QTL (11368)	Fat thickness QTL (3549)	Height (yearling) QTL (11088)	Intramuscular fat QTL (1394)	Longissimus muscle area QTL (11084)	Marbling score (EBV) QTL (11085)	Milk fat percentage (EBV) QTL (10433)	Milk fat percentage (EBV) QTL (10434)	Milk fat percentage QTL (2597)	Milk fat yield QTL (3409)	Milk linoleic acid percentage QTL (10030)	Muscle pH QTL (4842)	Myristic acid content QTL (10020)	Ovulation rate QTL (10573)	Rump angle QTL (3430)	Scrotal circumference QTL (11087)	Social separation--Standing alert QTL (7144)	Social separation--Vocalization QTL (7145)	Subcutaneous fat QTL (1393)	Teat length QTL (1619)
271	19	52832402	52883732	Average Daily Gain QTL (1392)	Body weight (birth) QTL (11082)	Body weight (mature) QTL (11083)	Body weight (weaning) QTL (11086)	Dystocia (direct) QTL (11369)	Dystocia (maternal) QTL (11368)	Fat thickness QTL (3550)	Height (yearling) QTL (11088)	Longissimus muscle area QTL (11084)	Marbling score (EBV) QTL (11085)	Milk fat yield QTL (3409)	Milk linoleic acid percentage QTL (10030)	Muscle pH QTL (4842)	Myristic acid content QTL (10020)	Ovulation rate QTL (10573)	Rump angle QTL (3430)	Scrotal circumference QTL (11087)	Social separation--Standing alert QTL (7144)	Social separation--Vocalization QTL (7145)	Teat length QTL (1619)
272	19	54811995	54859800	Average Daily Gain QTL (1392)	Body weight (birth) QTL (11082)	Body weight (mature) QTL (11083)	Body weight (weaning) QTL (11086)	Dystocia (direct) QTL (11369)	Dystocia (maternal) QTL (11368)	Fat thickness QTL (3550)	Height (yearling) QTL (11088)	Longissimus muscle area QTL (11084)	Marbling score (EBV) QTL (11085)	Milk fat yield QTL (3409)	Milk linoleic acid percentage QTL (10030)	Milk protein yield QTL (3433)	Muscle pH QTL (4842)	Myristic acid content QTL (10020)	Residual feed intake QTL (5299)	Rump angle QTL (3430)	Scrotal circumference QTL (11087)	Social separation--Standing alert QTL (7144)	Social separation--Vocalization QTL (7145)
273	19	55257191	55295443	Average Daily Gain QTL (1392)	Body weight (birth) QTL (11082)	Body weight (mature) QTL (11083)	Body weight (weaning) QTL (11086)	Dystocia (direct) QTL (11369)	Dystocia (maternal) QTL (11368)	Fat thickness QTL (3550)	Gestation length QTL (15509)	Gestation length QTL (15510)	Height (yearling) QTL (11088)	Longissimus muscle area QTL (11084)	Marbling score (EBV) QTL (11085)	Milk fat yield QTL (3409)	Milk linoleic acid percentage QTL (10030)	Milk protein yield QTL (3433)	Muscle pH QTL (4842)	Myristic acid content QTL (10020)	Residual feed intake QTL (5299)	Rump angle QTL (3430)	Scrotal circumference QTL (11087)	Social separation--Standing alert QTL (7144)	Social separation--Vocalization QTL (7145)
274	19	55298818	55400789	Average Daily Gain QTL (1392)	Body weight (birth) QTL (11082)	Body weight (mature) QTL (11083)	Body weight (weaning) QTL (11086)	Dystocia (direct) QTL (11369)	Dystocia (maternal) QTL (11368)	Fat thickness QTL (3550)	Fertility index QTL (14774)	Fertility index QTL (14776)	Gestation length QTL (15509)	Gestation length QTL (15510)	Gestation length QTL (15511)	Gestation length QTL (15512)	Height (yearling) QTL (11088)	Interval from first to last insemination QTL (14775)	Longissimus muscle area QTL (11084)	Marbling score (EBV) QTL (11085)	Milk fat yield QTL (3409)	Milk linoleic acid percentage QTL (10030)	Milk protein yield QTL (3433)	Muscle pH QTL (4842)	Myristic acid content QTL (10020)	Residual feed intake QTL (5299)	Rump angle QTL (3430)	Scrotal circumference QTL (11087)	Social separation--Standing alert QTL (7144)	Social separation--Vocalization QTL (7145)
275	19	58377771	58422617	Abomasum displacement QTL (5125)	Body weight (birth) QTL (1391)	Body weight (yearling) QTL (11089)	Bovine spongiform encephalopathy QTL (1739)	Calving ease (maternal) QTL (11092)	Fat thickness QTL (3551)	Gestation length QTL (15521)	Gestation length QTL (15522)	Longissimus muscle area QTL (11093)	Marbling score (EBV) QTL (11090)	Milk fat yield QTL (3409)	Milk protein yield QTL (3433)	Myristic acid content QTL (10020)	Oleic acid content QTL (14813)	Residual feed intake QTL (5299)	Scrotal circumference QTL (11091)
276	19	62428661	62469241	Bovine spongiform encephalopathy QTL (1739)
277	19	63673271	63705636
278	20	5786088	5843423	Body weight (birth) QTL (1357)	Carcass weight QTL (11094)	Infectious bovine keratoconjunctivitis susceptibility QTL (9948)	M. paratuberculosis susceptibility QTL (4561)	Milk fat yield QTL (2564)	Milk protein percentage QTL (4802)	Milk protein yield QTL (2750)	Non-return rate (direct) QTL (3573)	Udder composite index QTL (3442)	cis-Vaccenic acid content QTL (12250)
279	20	16886873	16939858	Body weight (birth) QTL (11099)	Body weight (mature) QTL (11101)	Body weight (yearling) QTL (11100)	Calf size (direct) QTL (15212)	Calf size (maternal) QTL (15211)	Calving ease (maternal) QTL (15213)	Calving index QTL (15210)	Dairy capacity composite index QTL (1622)	General disease susceptibility QTL (10105)	General disease susceptibility QTL (10106)	Infectious bovine keratoconjunctivitis susceptibility QTL (9948)	Kidney, pelvic, and heart fat percentage QTL (12157)	Milk fat percentage QTL (2747)	Milk fat yield QTL (2564)	Milk protein percentage QTL (2748)	Milk protein percentage QTL (3414)	Milk protein yield (daughter deviation) QTL (10388)	Milk protein yield QTL (2562)	Milk protein yield QTL (2565)	Milk yield (daughter deviation) QTL (10387)	Milk yield QTL (2749)	PTA type QTL (1705)	Rump length QTL (3423)	Rump width QTL (3427)	Somatic cell score QTL (2683)	Stillbirth (maternal) QTL (11388)	Udder attachment QTL (1704)	Udder composite index QTL (3442)	Udder height QTL (1706)	Udder width QTL (1707)	cis-Vaccenic acid content QTL (12250)
280	20	39350230	39388277	Body weight (birth) QTL (11103)	Calving ease (direct) QTL (11108)	Carcass weight QTL (11107)	Flight from feeder QTL (7146)	Height (mature) QTL (11106)	Height (yearling) QTL (11105)	Milk yield QTL (2749)	Tenderness score QTL (1341)	Udder depth QTL (4986)
281	20	45607197	45643753	Body weight (birth) QTL (11103)	Calving ease (direct) QTL (11108)	Carcass weight QTL (11107)	Fat thickness at the 12th rib QTL (15736)	Flight from feeder QTL (7146)	Height (mature) QTL (11106)	Height (yearling) QTL (11105)	Milk protein percentage QTL (2566)	Milk protein percentage QTL (2605)	Milk protein percentage QTL (2685)	Milk yield QTL (2588)	Milk yield QTL (2684)	Residual feed intake QTL (4459)	Tenderness score QTL (1340)	Tenderness score QTL (1341)	Udder depth QTL (4986)
282	20	49480597	49543757	Body weight (mature) QTL (11112)	Calving ease (direct) QTL (11108)	Fat thickness at the 12th rib QTL (11109)	Fat thickness at the 12th rib QTL (15736)	Flight from feeder QTL (7146)	Longissimus muscle area QTL (11110)	Marbling score (EBV) QTL (11111)	Milk fat percentage (EBV) QTL (11329)	Milk fat yield (EBV) QTL (11328)	Milk protein percentage (EBV) QTL (11330)	Milk protein percentage QTL (2566)	Milk protein percentage QTL (2605)	Milk protein percentage QTL (2685)	Milk yield QTL (2588)	Milk yield QTL (2684)	Tenderness score QTL (1340)	Tenderness score QTL (1341)	Udder attachment QTL (10323)	Udder depth QTL (10322)	Veterinary treatments QTL (5015)
283	20	55551218	55705916	Body weight (mature) QTL (11112)	Calving ease (direct) QTL (11108)	Fat thickness at the 12th rib QTL (11109)	Fat thickness at the 12th rib QTL (15736)	Flight from feeder QTL (7146)	Longissimus muscle area QTL (11110)	Marbling score (EBV) QTL (11111)	Milk fat percentage (EBV) QTL (11329)	Milk fat yield (EBV) QTL (11328)	Milk protein percentage (EBV) QTL (11330)	Milk protein percentage QTL (2566)	Milk protein percentage QTL (2605)	Milk protein percentage QTL (2685)	Milk yield QTL (2588)	Milk yield QTL (2684)	Tenderness score QTL (1340)	Tenderness score QTL (1341)	Udder attachment QTL (10323)	Udder depth QTL (10322)	Veterinary treatments QTL (5015)
284	20	59961547	60034418	Body weight (mature) QTL (11112)	Calving ease (direct) QTL (11108)	Fat thickness at the 12th rib QTL (11109)	Fat thickness at the 12th rib QTL (15736)	Flight from feeder QTL (7146)	Longissimus muscle area QTL (11110)	Marbling score (EBV) QTL (11111)	Milk fat percentage (EBV) QTL (11329)	Milk fat yield (EBV) QTL (11328)	Milk protein percentage (EBV) QTL (11330)	Milk protein percentage QTL (2566)	Milk protein percentage QTL (2605)	Milk protein percentage QTL (2685)	Milk yield QTL (2588)	Milk yield QTL (2684)	Tenderness score QTL (1340)	Tenderness score QTL (1341)	Udder attachment QTL (10323)	Udder depth QTL (10322)	Veterinary treatments QTL (5015)
285	20	60470161	60525562	Body weight (mature) QTL (11112)	Calving ease (direct) QTL (11108)	Fat thickness at the 12th rib QTL (11109)	Fat thickness at the 12th rib QTL (15736)	Flight from feeder QTL (7146)	Longissimus muscle area QTL (11110)	Marbling score (EBV) QTL (11111)	Milk fat percentage (EBV) QTL (11329)	Milk fat yield (EBV) QTL (11328)	Milk protein percentage (EBV) QTL (11330)	Milk protein percentage QTL (2566)	Milk protein percentage QTL (2605)	Milk protein percentage QTL (2685)	Milk yield QTL (2588)	Milk yield QTL (2684)	Tenderness score QTL (1340)	Tenderness score QTL (1341)	Udder attachment QTL (10323)	Udder depth QTL (10322)	Veterinary treatments QTL (5015)
286	20	70197795	70214044	Calving ease (direct) QTL (11113)	Marbling score (EBV) QTL (11111)
287	20	71228942	71433871	Calving ease (direct) QTL (11113)	Marbling score (EBV) QTL (11111)
288	21	2886133	2927918
289	21	28141413	28187688	Body weight (birth) QTL (2641)	Body weight (mature) QTL (11123)	Fat thickness at the 12th rib QTL (11118)	Gestation length QTL (5384)	Height (mature) QTL (11122)	Height (yearling) QTL (11120)	PTA type QTL (1709)	Stillbirth (maternal) QTL (11389)	Teat length QTL (1713)	Teat placement QTL (1711)	Udder attachment QTL (1712)	Udder width QTL (1710)
290	21	29923689	29986462	Body weight (birth) QTL (2641)	Body weight (mature) QTL (11123)	Fat thickness at the 12th rib QTL (11118)	Gestation length QTL (5384)	Height (mature) QTL (11122)	Height (yearling) QTL (11120)	PTA type QTL (1709)	Percentage abnormal sperm QTL (9921)	Structural soundness (legs, feet, penis, and prepuce) QTL (3585)	Teat length QTL (1713)	Teat placement QTL (1711)	Udder attachment QTL (1712)	Udder width QTL (1710)
291	21	34640667	34680144	Body weight (birth) QTL (2641)	Body weight (mature) QTL (11123)	Fat thickness at the 12th rib QTL (11118)	Height (mature) QTL (11122)	Height (yearling) QTL (11120)	Milk fat yield (daughter deviation) QTL (10165)	PTA type QTL (1709)	Percentage abnormal sperm QTL (9921)	Structural soundness (legs, feet, penis, and prepuce) QTL (3585)	Teat length QTL (1713)	Teat placement QTL (1711)	Udder attachment QTL (1712)	Udder width QTL (1710)
292	21	35022317	35117225	Body weight (birth) QTL (2641)	Body weight (mature) QTL (11123)	Fat thickness at the 12th rib QTL (11118)	Height (mature) QTL (11122)	Height (yearling) QTL (11120)	Milk fat yield (daughter deviation) QTL (10165)	PTA type QTL (1709)	Percentage abnormal sperm QTL (9921)	Structural soundness (legs, feet, penis, and prepuce) QTL (3585)	Teat length QTL (1713)	Teat placement QTL (1711)	Udder attachment QTL (1712)	Udder width QTL (1710)
293	21	35162460	35189178	Body weight (birth) QTL (2641)	Body weight (mature) QTL (11123)	Fat thickness at the 12th rib QTL (11118)	Height (mature) QTL (11122)	Height (yearling) QTL (11120)	Milk fat yield (daughter deviation) QTL (10165)	PTA type QTL (1709)	Percentage abnormal sperm QTL (9921)	Structural soundness (legs, feet, penis, and prepuce) QTL (3585)	Teat length QTL (1713)	Teat placement QTL (1711)	Udder attachment QTL (1712)	Udder width QTL (1710)
294	21	35206337	35258118	Body weight (birth) QTL (2641)	Body weight (mature) QTL (11123)	Fat thickness at the 12th rib QTL (11118)	Height (mature) QTL (11122)	Height (yearling) QTL (11120)	Milk fat yield (daughter deviation) QTL (10165)	PTA type QTL (1709)	Percentage abnormal sperm QTL (9921)	Structural soundness (legs, feet, penis, and prepuce) QTL (3585)	Teat length QTL (1713)	Teat placement QTL (1711)	Udder attachment QTL (1712)	Udder width QTL (1710)
295	21	41649585	42083460	Body weight (birth) QTL (1358)	Calving ease (direct) QTL (11126)	Carcass weight QTL (11124)	Fat thickness QTL (3552)	Fat thickness at the 12th rib QTL (11125)	Milk fat percentage (EBV) QTL (16194)	Milk fat yield (daughter deviation) QTL (10165)	Milk protein percentage (EBV) QTL (16195)	Milk yield (EBV) QTL (16193)	Percentage abnormal sperm QTL (9921)	Post-weaning average daily gain QTL (2643)	Structural soundness (legs, feet, penis, and prepuce) QTL (3585)
296	21	46828271	46861629	Body weight (birth) QTL (1358)	Calving ease (direct) QTL (11126)	Carcass weight QTL (11124)	Fat thickness QTL (3552)	Fat thickness at the 12th rib QTL (11125)	Milk fat yield (daughter deviation) QTL (10165)	Percentage abnormal sperm QTL (9921)	Post-weaning average daily gain QTL (2643)
297	21	56085982	56124260	Body weight (birth) QTL (1358)	Body weight (yearling) QTL (11128)	Somatic cell score (DYD) QTL (10190)	Weaning weight-maternal milk QTL (11127)
298	21	57906813	57951129	Abomasum displacement QTL (5114)	Body weight (yearling) QTL (11128)	Gastrointestinal nematode burden QTL (12023)	Somatic cell score (DYD) QTL (10190)	Stillbirth (maternal) QTL (11370)	Weaning weight-maternal milk QTL (11127)
299	21	58256729	58287757	Abomasum displacement QTL (5114)	Body weight (yearling) QTL (11128)	Gastrointestinal nematode burden QTL (12023)	Somatic cell score (DYD) QTL (10190)	Stillbirth (maternal) QTL (11370)	Weaning weight-maternal milk QTL (11127)
300	22	11036102	11066494	Carcass weight QTL (11137)	Marbling score (EBV) QTL (11138)	Milk protein percentage QTL (10329)	Semen volume QTL (9923)	Structural soundness (legs, feet, penis, and prepuce) QTL (3578)	Teat placement QTL (10328)	Teat placement QTL (10372)
301	22	12016850	12047812	Carcass weight QTL (11137)	Marbling score (EBV) QTL (11138)	Milk fat yield (daughter deviation) QTL (10166)	Milk protein percentage QTL (10329)	Semen volume QTL (9923)	Teat placement QTL (10328)	Teat placement QTL (10372)
302	22	13511925	13555581	Body weight (birth) QTL (11140)	Body weight (weaning) QTL (11142)	Body weight (yearling) QTL (11139)	Calving ease (maternal) QTL (11141)	Height (yearling) QTL (11144)	Milk protein percentage QTL (10329)	Moisture content QTL (4843)	Non-return rate (direct) QTL (5018)	Residual feed intake QTL (5301)	Residual feed intake QTL (5302)	Scrotal circumference QTL (11143)	Semen volume QTL (9923)	Teat placement QTL (10328)	Teat placement QTL (10372)
303	22	20291128	20331448	Body weight (yearling) QTL (11139)	Carcass weight QTL (11145)	Conjugated linoleic acid content QTL (12256)	Intramuscular fat QTL (4844)	Marbling score QTL (7104)	Milk protein yield QTL (2687)	Myristic acid content QTL (12251)	Non-return rate (direct) QTL (5018)	Oleic acid content QTL (12255)	Palmitic acid content QTL (12252)	Palmitoleic acid content QTL (12253)	Polyunsaturated to saturated fatty acid ratio QTL (12259)	Residual feed intake QTL (5301)	Residual feed intake QTL (5302)	Saturated fatty acid content QTL (12258)	Stearic acid content QTL (12254)	Total fatty acid content QTL (12257)
304	22	25432508	25510109	Body weight (yearling) QTL (11139)	Carcass weight QTL (11145)	Conjugated linoleic acid content QTL (12256)	Intramuscular fat QTL (4844)	Marbling score QTL (7104)	Milk protein yield QTL (2687)	Myristic acid content QTL (12251)	Non-return rate (direct) QTL (5018)	Oleic acid content QTL (12255)	Palmitic acid content QTL (12252)	Palmitoleic acid content QTL (12253)	Polyunsaturated to saturated fatty acid ratio QTL (12259)	Saturated fatty acid content QTL (12258)	Stearic acid content QTL (12254)	Total fatty acid content QTL (12257)
305	22	42250591	42276986	Body weight (yearling) QTL (11149)	Bone percentage QTL (7106)	Bone percentage QTL (7108)	Calf size (maternal) QTL (4672)	Calving ease (maternal) QTL (11148)	Carcass weight QTL (1315)	Fat percentage QTL (7105)	Height (mature) QTL (11147)	Meat-to-bone ratio QTL (7107)	Milk fat yield QTL (10326)	Milk protein yield QTL (10324)	Non-return rate (direct) QTL (10325)	Non-return rate (direct) QTL (10327)	Rump angle QTL (1627)	Somatic cell score QTL (4987)	Udder depth QTL (4988)
306	22	50698621	50748422	Body weight (yearling) QTL (11151)	Calf size (direct) QTL (4671)	Carcass weight QTL (1315)	Fat thickness at the 12th rib QTL (11152)	Feed conversion ratio QTL (4391)	Height (yearling) QTL (11155)	Milk energy yield QTL (1537)	Milk fat yield QTL (10326)	Milk fat yield QTL (1536)	Milk protein percentage QTL (2686)	Milk protein yield QTL (10324)	Non-return rate (direct) QTL (10325)	Non-return rate (direct) QTL (10327)	Somatic cell score (EBV) QTL (9942)	Stature QTL (1628)	Udder depth (EBV) QTL (9941)
307	22	53953055	53984787	Body weight (yearling) QTL (11151)	Calf size (direct) QTL (4671)	Carcass weight QTL (1315)	Fat thickness at the 12th rib QTL (11152)	Height (yearling) QTL (11155)	Milk energy yield QTL (1537)	Milk fat yield QTL (1536)	Milk protein percentage QTL (2686)	Stature QTL (1628)
308	22	56856298	56909257	Body weight (yearling) QTL (11151)	Calf size (direct) QTL (4671)	Carcass weight QTL (1315)	Fat thickness at the 12th rib QTL (11152)	Height (yearling) QTL (11155)	Milk protein percentage QTL (2686)	Stature QTL (1628)
309	22	59201628	59270219	Body weight (mature) QTL (11156)	Height (yearling) QTL (11155)
310	22	59352442	59415156
311	22	60685502	60713519
312	22	60922481	60987720
313	23	17204453	17249264	Body weight (mature) QTL (11164)	Body weight (slaughter) QTL (1412)	Body weight (weaning) QTL (11169)	Body weight (yearling) QTL (11166)	Calving ease (maternal) QTL (11167)	Carcass weight QTL (11168)	Dystocia (direct) QTL (11373)	Longissimus muscle area QTL (11165)	Milk protein percentage QTL (1411)	Milk protein percentage QTL (2606)	Milk protein yield QTL (10374)	Milk yield QTL (2568)	Percentage live sperm after osmotic stress QTL (9928)	Percentage live sperm after thawing QTL (9918)	Pre-weaning average daily gain QTL (2647)	Teat placement QTL (10338)	Teat placement QTL (10339)	Twinning QTL (2424)	Udder attachment QTL (10337)	Udder attachment QTL (10373)	Udder attachment QTL (1636)	Udder composite index QTL (1639)	Udder depth QTL (10336)	Weaning weight-maternal milk QTL (11163)
314	23	25329895	25442124	Body weight (birth) QTL (2644)	Fat thickness at the 12th rib QTL (11172)	Marbling score (EBV) QTL (11173)	Milk protein percentage QTL (1411)	Milk protein percentage QTL (2606)	Milk yield QTL (3630)	Milking speed QTL (1414)	Milking speed QTL (4644)	Percentage live sperm after thawing QTL (9918)	Pre-weaning average daily gain QTL (2648)	Residual feed intake QTL (5303)	Residual feed intake QTL (5304)	Scrotal circumference QTL (11170)	Stillbirth (maternal) QTL (11372)	Teat placement QTL (1635)	Tick resistance QTL (12223)	Twinning QTL (2424)	Weaning weight-maternal milk QTL (11174)
315	23	25669376	26337243	Body weight (birth) QTL (2644)	Fat thickness at the 12th rib QTL (11172)	Marbling score (EBV) QTL (11173)	Milk fat yield QTL (2567)	Milk protein percentage QTL (1411)	Milk yield QTL (3630)	Milking speed QTL (1414)	Milking speed QTL (4644)	Percentage live sperm after thawing QTL (9918)	Pre-weaning average daily gain QTL (2648)	Residual feed intake QTL (5303)	Residual feed intake QTL (5304)	Scrotal circumference QTL (11170)	Stillbirth (direct) QTL (11374)	Stillbirth (maternal) QTL (11372)	Teat placement QTL (1635)	Tick resistance QTL (12223)	Weaning weight-maternal milk QTL (11174)
316	23	28828468	28870776	Fat thickness at the 12th rib QTL (11172)	Marbling score (EBV) QTL (11173)	Milk fat yield QTL (2567)	Milk yield QTL (3630)	Milking speed QTL (4644)	Percentage live sperm after thawing QTL (9918)	Residual feed intake QTL (5303)	Residual feed intake QTL (5304)	Scrotal circumference QTL (11170)	Somatic cell score QTL (2688)	Stillbirth (direct) QTL (11374)	Stillbirth (maternal) QTL (11372)	Teat placement QTL (1635)	Tick resistance QTL (12223)	Udder depth QTL (1638)	Veterinary treatments QTL (1415)	Weaning weight-maternal milk QTL (11174)
317	23	29263908	29320903	Fat thickness at the 12th rib QTL (11172)	Marbling score (EBV) QTL (11173)	Milk fat yield QTL (2567)	Milk yield QTL (3630)	Milking speed QTL (4644)	Percentage live sperm after thawing QTL (9918)	Residual feed intake QTL (5303)	Residual feed intake QTL (5304)	Scrotal circumference QTL (11170)	Somatic cell score QTL (2688)	Stillbirth (direct) QTL (11374)	Stillbirth (maternal) QTL (11372)	Teat placement QTL (1635)	Tick resistance QTL (12223)	Udder depth QTL (1638)	Veterinary treatments QTL (1415)	Weaning weight-maternal milk QTL (11174)
318	23	49320967	49399446	Body weight (mature) QTL (11180)	Dry matter intake QTL (5305)
319	24	8251846	8287086	Body depth QTL (1640)	Body form composite index QTL (1641)	Calving ease (direct) QTL (1642)	Calving ease (maternal) QTL (11181)	Carcass weight QTL (11185)	Longissimus muscle area QTL (11182)	Strength QTL (1644)
320	24	37542074	37581537	Fat thickness at the 12th rib QTL (11192)	Feed conversion ratio QTL (5308)	Height (yearling) QTL (11194)	Somatic cell score QTL (4992)	Stillbirth (direct) QTL (11376)	Stillbirth (direct) QTL (11392)	Stillbirth (maternal) QTL (4673)	Weaning weight-maternal milk QTL (11193)
321	24	47825627	47896363	Body weight (weaning) QTL (11198)	Body weight (yearling) QTL (11197)	Calving ease (maternal) QTL (11196)	Feed conversion ratio QTL (5308)	Gastrointestinal nematode burden QTL (12025)	Udder attachment QTL (1643)	Udder composite index QTL (1646)
322	24	48770246	48804054	Body weight (weaning) QTL (11198)	Body weight (yearling) QTL (11197)	Calving ease (maternal) QTL (11196)	Feed conversion ratio QTL (5308)	Gastrointestinal nematode burden QTL (12025)	Udder attachment QTL (1643)	Udder composite index QTL (1646)
323	25	330893	376323	Body weight (birth) QTL (11201)	Body weight (slaughter) QTL (15737)	Body weight (yearling) QTL (1307)	Carcass weight QTL (15738)	Milk protein percentage QTL (2607)
324	25	571753	703653	Body weight (birth) QTL (11201)	Body weight (slaughter) QTL (15737)	Body weight (yearling) QTL (1307)	Carcass weight QTL (15738)	Marbling score (EBV) QTL (11202)	Milk protein percentage QTL (2607)
325	25	1037083	1157645	Body weight (birth) QTL (11201)	Body weight (slaughter) QTL (15737)	Body weight (yearling) QTL (1307)	Carcass weight QTL (15738)	Marbling score (EBV) QTL (11202)	Milk protein percentage QTL (2607)	Residual feed intake QTL (5310)
326	25	9479797	9530118	Body weight (birth) QTL (11201)	Body weight (slaughter) QTL (15737)	Body weight (yearling) QTL (11203)	Body weight (yearling) QTL (1307)	Carcass weight QTL (15738)	Clinical mastitis QTL (1751)	Dystocia (maternal) QTL (11377)	Marbling score (EBV) QTL (11202)	Milk protein percentage QTL (2607)	Non-return rate (direct) QTL (5021)	PCV variance QTL (10547)	PCVI minus PCVM QTL (10546)	Residual feed intake QTL (5309)	Residual feed intake QTL (5310)	Somatic cell score QTL (4993)
327	25	9615561	9664651	Body weight (birth) QTL (11201)	Body weight (slaughter) QTL (15737)	Body weight (yearling) QTL (11203)	Body weight (yearling) QTL (1307)	Carcass weight QTL (15738)	Clinical mastitis QTL (1751)	Dystocia (maternal) QTL (11377)	Marbling score (EBV) QTL (11202)	Milk protein percentage QTL (2607)	Non-return rate (direct) QTL (5021)	PCV variance QTL (10547)	PCVI minus PCVM QTL (10546)	Residual feed intake QTL (5309)	Residual feed intake QTL (5310)	Somatic cell score QTL (4993)
328	25	11193753	11209094	Body weight (birth) QTL (11201)	Body weight (slaughter) QTL (15737)	Body weight (yearling) QTL (11203)	Body weight (yearling) QTL (1307)	Carcass weight QTL (15738)	Clinical mastitis QTL (1751)	Dystocia (maternal) QTL (11377)	Marbling score (EBV) QTL (11202)	Milk protein percentage QTL (2607)	Non-return rate (direct) QTL (5021)	PCV variance QTL (10547)	PCVI minus PCVM QTL (10546)	Residual feed intake QTL (5309)	Residual feed intake QTL (5310)	Somatic cell score QTL (4993)
329	25	24945301	24980163	Body weight (weaning) QTL (11209)	Body weight (yearling) QTL (11212)	Calf size (direct) QTL (15217)	Calf size (maternal) QTL (15218)	Calving ease (direct) QTL (11208)	Calving index QTL (15216)	Carcass weight QTL (11210)	Flight from feeder QTL (7147)	Gastrointestinal nematode burden QTL (12026)	Gastrointestinal nematode burden QTL (12027)	M. paratuberculosis susceptibility QTL (14879)	Social separation--Vocalization QTL (7148)	Social separation--Vocalization QTL (7149)	Sperm average path velocity QTL (9926)	Tenderness score QTL (4848)	Udder attachment QTL (4646)	Weaning weight-maternal milk QTL (11211)
330	25	35244849	35342491	Birth index QTL (15225)	Body weight (weaning) QTL (11213)	Calf size (direct) QTL (15219)	Calf size (direct) QTL (15222)	Calf size (direct) QTL (4675)	Calf size (maternal) QTL (15223)	Calving ease (direct) QTL (15220)	Calving ease (direct) QTL (15224)	Calving ease (direct) QTL (4674)	Calving index QTL (15221)	Carcass weight QTL (11210)	Dairy form QTL (4645)	Foot angle QTL (1647)	Height (mature) QTL (11216)	Milk protein yield QTL (2610)	Milk yield QTL (1538)	Milk yield QTL (2591)	Rump angle QTL (1715)	Scrotal circumference QTL (11214)	Sperm average path velocity QTL (9926)	Stillbirth (direct) QTL (15226)	Weaning weight-maternal milk QTL (11215)
331	25	41250992	41289518	Fat thickness at the 12th rib QTL (11217)	Foot angle QTL (1647)	Height (mature) QTL (11216)	Milk yield QTL (1538)	Residual feed intake QTL (5311)	Residual feed intake QTL (5312)	Rump angle QTL (1715)
332	25	41762107	41857434	Fat thickness at the 12th rib QTL (11217)	Foot angle QTL (1647)	Height (mature) QTL (11216)	Milk yield QTL (1538)	Residual feed intake QTL (5311)	Residual feed intake QTL (5312)	Rump angle QTL (1715)
333	25	41953370	41991431	Fat thickness at the 12th rib QTL (11217)	Foot angle QTL (1647)	Height (mature) QTL (11216)	Milk yield QTL (1538)	Rump angle QTL (1715)
334	25	42606233	42652301	Fat thickness at the 12th rib QTL (11217)	Foot angle QTL (1647)	Height (mature) QTL (11216)	Milk yield QTL (1538)	Rump angle QTL (1715)
335	26	3618349	3689522	Body weight (yearling) QTL (11221)	Carcass weight QTL (11224)	Height (mature) QTL (11219)	Longissimus muscle area QTL (11220)	Marbling score (EBV) QTL (11222)	Milk yield QTL (4756)	Social separation--Vocalization QTL (7150)	Somatic cell score QTL (2689)
336	26	18266705	18307803	BWF scaled by BWI QTL (10550)	Body weight (mean) QTL (10551)	Fat melting point QTL (12181)	Height (mature) QTL (11228)	Height (yearling) QTL (11226)	Milk fat percentage QTL (2598)	Milk fat percentage QTL (2735)	Milk fat yield QTL (10453)	Milk fat yield QTL (2572)	Milk fat yield QTL (3636)	Milk protein yield QTL (10454)	Milk protein yield QTL (11702)	Milk protein yield QTL (2573)	Milk protein yield QTL (3638)	Milk yield QTL (10452)	Milk yield QTL (11701)	Milk yield QTL (2574)	Percentage decrease in PCV up to day 100 after challenge QTL (10549)	Percentage decrease in PCV up to day 150 after challenge QTL (10548)	Percentage decrease in body weight up to day 150 after challenge QTL (10552)	Saturated fatty acid content QTL (12180)	Social separation--Vocalization QTL (7150)	Somatic cell score QTL (2689)	Udder attachment QTL (10377)
337	26	24378340	24432758	BWF scaled by BWI QTL (10550)	Body weight (mean) QTL (10551)	Body weight (weaning) QTL (11230)	Calving ease (direct) QTL (11227)	Height (mature) QTL (11228)	Intramuscular fat QTL (13083)	Marbling score (EBV) QTL (11229)	Margaric acid content QTL (12184)	Meat color L QTL (13078)	Meat color L QTL (13079)	Meat color a QTL (13080)	Meat color a QTL (13081)	Meat color b QTL (13082)	Milk fat percentage QTL (2598)	Milk fat percentage QTL (2735)	Milk fat yield QTL (10453)	Milk fat yield QTL (2572)	Milk protein percentage QTL (3639)	Milk protein yield QTL (10454)	Milk protein yield QTL (2573)	Milk yield QTL (10452)	Milk yield QTL (2574)	Milk yield QTL (3634)	Moisture content QTL (13084)	Monounsaturated fatty acid content QTL (13121)	Monounsaturated to saturated fatty acid ratio QTL (13122)	Muscle pH QTL (13076)	Muscle pH QTL (13077)	Myristoleic acid content QTL (13118)	Myristoleic acid content QTL (13123)	Oleic acid content QTL (13119)	Oleic acid content QTL (13124)	Percentage decrease in PCV up to day 100 after challenge QTL (10549)	Percentage decrease in PCV up to day 150 after challenge QTL (10548)	Percentage decrease in body weight up to day 150 after challenge QTL (10552)	Saturated fatty acid content QTL (12180)	Saturated fatty acid content QTL (13120)	Social separation--Vocalization QTL (7150)	Stearic acid content QTL (13117)	Stillbirth (direct) QTL (11378)	Udder attachment QTL (10377)
338	26	27020371	27046090	Abomasum displacement QTL (5127)	Body weight (birth) QTL (11231)	Body weight (mature) QTL (11232)	Body weight (weaning) QTL (11233)	Body weight (yearling) QTL (11234)	Calving ease (direct) QTL (11227)	Height (mature) QTL (11228)	Margaric acid content QTL (12184)	Milk fat percentage (EBV) QTL (11332)	Milk fat percentage QTL (2598)	Milk fat percentage QTL (2735)	Milk fat yield (EBV) QTL (11331)	Milk fat yield QTL (10453)	Milk fat yield QTL (2572)	Milk protein yield (EBV) QTL (11333)	Milk protein yield QTL (10454)	Milk protein yield QTL (2573)	Milk yield (EBV) QTL (11334)	Milk yield QTL (10452)	Milk yield QTL (2574)	Saturated fatty acid content QTL (12180)	Stillbirth (direct) QTL (11378)	Stillbirth (maternal) QTL (16063)	Veterinary treatments QTL (5022)
339	26	37319281	37342328	Abomasum displacement QTL (5127)	Body weight (weaning) QTL (11233)	Body weight (yearling) QTL (11234)	Calving ease (direct) QTL (11227)	Carcass weight QTL (11235)	Feed conversion ratio QTL (14686)	Marbling score (EBV) QTL (11238)	Milk fat percentage (EBV) QTL (11336)	Milk fat percentage QTL (2571)	Milk fat percentage QTL (2598)	Milk fat yield (EBV) QTL (11335)	Milk fat yield QTL (2570)	Milk fat yield QTL (4997)	Milk protein yield (EBV) QTL (11337)	Milk yield (EBV) QTL (11338)	Milk yield QTL (4996)	Non-return rate (direct) QTL (5024)	Residual feed intake QTL (14654)	Residual feed intake QTL (5314)	Weaning weight-maternal milk QTL (11236)
340	26	44556847	44630586	Abomasum displacement QTL (5127)	Body weight (weaning) QTL (11237)	Bone quality QTL (3597)	Calf size (maternal) QTL (15228)	Calving ease (direct) QTL (11240)	Calving ease (direct) QTL (15227)	Clinical mastitis QTL (4994)	Height (mature) QTL (11239)	Interval from first to last insemination QTL (5023)	Marbling score (EBV) QTL (11238)	Milk fat percentage (EBV) QTL (11340)	Milk fat percentage QTL (2571)	Milk fat yield (EBV) QTL (11339)	Milk fat yield QTL (2570)	Milk protein yield (EBV) QTL (11341)	Milk protein yield (daughter deviation) QTL (10193)	Milk yield (EBV) QTL (11342)	Residual feed intake QTL (5314)	Somatic cell score QTL (2736)	Somatic cell score QTL (2785)	Stillbirth (direct) QTL (4676)	Structural soundness (legs, feet, penis, and prepuce) QTL (3576)	Teat length QTL (1651)	Teat placement QTL (1650)	Udder attachment QTL (4995)	Udder composite index QTL (1653)	Udder depth QTL (1652)
341	26	44871454	44908513	Abomasum displacement QTL (5127)	Body weight (weaning) QTL (11237)	Calf size (maternal) QTL (15228)	Calving ease (direct) QTL (11240)	Calving ease (direct) QTL (15227)	Clinical mastitis QTL (4994)	Height (mature) QTL (11239)	Interval from first to last insemination QTL (5023)	Marbling score (EBV) QTL (11238)	Milk fat percentage (EBV) QTL (11340)	Milk fat percentage QTL (2571)	Milk fat yield (EBV) QTL (11339)	Milk fat yield QTL (2570)	Milk protein yield (EBV) QTL (11341)	Milk protein yield (daughter deviation) QTL (10193)	Milk yield (EBV) QTL (11342)	Residual feed intake QTL (5314)	Somatic cell score QTL (2736)	Somatic cell score QTL (2785)	Stillbirth (direct) QTL (4676)	Teat length QTL (1651)	Teat placement QTL (1650)	Udder attachment QTL (4995)	Udder composite index QTL (1653)	Udder depth QTL (1652)
342	26	46526880	46559726	Abomasum displacement QTL (5127)	Body weight (birth) QTL (11242)	Body weight (mature) QTL (11241)	Calving ease (direct) QTL (11240)	Milk protein yield (daughter deviation) QTL (10193)	Residual feed intake QTL (5313)	Residual feed intake QTL (5314)	Stillbirth (maternal) QTL (4677)
343	26	46580361	46748118	Abomasum displacement QTL (5127)	Body weight (birth) QTL (11242)	Body weight (mature) QTL (11241)	Calving ease (direct) QTL (11240)	Milk protein yield (daughter deviation) QTL (10193)	Residual feed intake QTL (5313)	Residual feed intake QTL (5314)	Stillbirth (maternal) QTL (4677)
344	27	8014112	8057444	Body weight (mature) QTL (11246)	Carcass weight QTL (11245)	Gastrointestinal nematode burden QTL (12028)	Milk fat yield QTL (2690)	Non-return rate (direct) QTL (3542)	Somatic Cell Count QTL (2712)	Tick resistance QTL (12225)
345	27	35055554	35113540	Calving ease (maternal) QTL (11259)	Carcass weight QTL (11257)	Clinical mastitis QTL (2496)	Longissimus muscle area QTL (11256)	Marbling score (EBV) QTL (11258)	Marbling score QTL (1342)	Marbling score QTL (1372)	Milk fat percentage QTL (2740)	Percentage live sperm after thawing QTL (9919)	Sperm motility QTL (9920)
346	28	2475524	2860512
347	28	13477213	13554301	Body weight (initial) QTL (10557)	Body weight (mean) QTL (10558)	Carcass weight QTL (11265)	Fat thickness at the 12th rib QTL (11264)	Longissimus muscle area QTL (11263)	Pregnancy rate QTL (3502)	Udder attachment QTL (1659)	Udder cleft QTL (3417)	Udder width QTL (1662)	Weaning weight-maternal milk QTL (11266)
348	28	20572681	20620644	Body weight (mature) QTL (11273)	Body weight (yearling) QTL (11268)	Calving ease (direct) QTL (11275)	Carcass weight QTL (11272)	Longissimus muscle area QTL (13040)	Longissimus muscle area QTL (13041)	Marbling score (EBV) QTL (11270)	Milk protein percentage (EBV) QTL (10017)	Milk yield QTL (2691)	Stillbirth (maternal) QTL (4679)	Structural soundness (legs, feet, penis, and prepuce) QTL (1660)	Udder composite index QTL (1663)	Udder height QTL (1661)	Water holding capacity QTL (13042)
349	28	35692135	35901710	Abnormal flavor intensity QTL (4849)	Calving ease (direct) QTL (11280)	Foot angle QTL (1657)	Palmitoleic/palmitic acid ratio QTL (4875)	Structural soundness (legs, feet, penis, and prepuce) QTL (1658)	Structural soundness (legs, feet, penis, and prepuce) QTL (3589)	Weaning weight-maternal milk QTL (11281)
350	28	37841436	37857446	Abnormal flavor intensity QTL (4849)	Calving ease (direct) QTL (11280)	Foot angle QTL (1657)	Palmitoleic/palmitic acid ratio QTL (4875)	Structural soundness (legs, feet, penis, and prepuce) QTL (1658)	Structural soundness (legs, feet, penis, and prepuce) QTL (3589)	Weaning weight-maternal milk QTL (11281)
351	28	41889186	41907329	Calving ease (direct) QTL (11280)	Palmitoleic/palmitic acid ratio QTL (4875)	Weaning weight-maternal milk QTL (11281)
352	29	27363231	27409510	Body weight (birth) QTL (4653)	Body weight (mature) QTL (11293)	Carcass weight QTL (11292)	Carcass weight QTL (1316)	Height (yearling) QTL (11295)	Milk protein yield QTL (2612)	Milk yield QTL (2593)	PTA type QTL (1669)	Social separation--Vocalization QTL (7152)	Structural soundness (legs, feet, penis, and prepuce) QTL (1666)	Teat placement QTL (1667)	Teat placement QTL (1717)	Tenderness score QTL (1345)	Twinning QTL (1722)	Udder attachment QTL (1668)	Udder composite index QTL (1672)	Udder depth QTL (4998)	Weaning weight-maternal milk QTL (11294)
353	29	27942611	27965621	Body weight (birth) QTL (4653)	Body weight (mature) QTL (11293)	Carcass weight QTL (11292)	Carcass weight QTL (1316)	Height (yearling) QTL (11295)	Milk protein yield QTL (2612)	Milk yield QTL (2593)	PTA type QTL (1669)	Social separation--Vocalization QTL (7152)	Structural soundness (legs, feet, penis, and prepuce) QTL (1666)	Teat placement QTL (1667)	Teat placement QTL (1717)	Tenderness score QTL (1345)	Twinning QTL (1722)	Udder attachment QTL (1668)	Udder composite index QTL (1672)	Udder depth QTL (4998)	Weaning weight-maternal milk QTL (11294)
354	29	29518983	29538314	Body weight (birth) QTL (4653)	Body weight (mature) QTL (11293)	Carcass weight QTL (11292)	Carcass weight QTL (1316)	Height (yearling) QTL (11295)	Milk protein yield QTL (2612)	Milk yield QTL (2593)	PTA type QTL (1669)	Social separation--Vocalization QTL (7152)	Structural soundness (legs, feet, penis, and prepuce) QTL (1666)	Teat placement QTL (1667)	Teat placement QTL (1717)	Tenderness score QTL (1345)	Twinning QTL (1722)	Udder attachment QTL (1668)	Udder composite index QTL (1672)	Udder depth QTL (4998)	Weaning weight-maternal milk QTL (11294)
355	29	41876728	41899648	305 days milk yield QTL (4506)	Age at puberty QTL (1379)	Body weight (birth) QTL (11299)	Body weight (weaning) QTL (11301)	Body weight (weaning) QTL (1346)	Body weight (yearling) QTL (11298)	Body weight at castration QTL (1380)	Carcass weight QTL (11297)	Carcass weight QTL (1344)	Flight from feeder QTL (7153)	Flight from feeder QTL (7154)	Foot angle QTL (1664)	Juiciness QTL (4851)	Milk protein yield QTL (2612)	Milk yield QTL (2593)	Retail product yield QTL (1343)	Rump angle QTL (4651)	Shear force QTL (4852)	Structural soundness (legs, feet, penis, and prepuce) QTL (1665)	Teat placement QTL (1717)	Tenderness score QTL (1345)	Tenderness score QTL (1373)	Tenderness score QTL (1374)	Tenderness score QTL (4853)	Twinning QTL (1722)
356	29	42455680	42532912	305 days milk yield QTL (4506)	Age at puberty QTL (1379)	Body weight (birth) QTL (11299)	Body weight (weaning) QTL (11301)	Body weight (weaning) QTL (1346)	Body weight (yearling) QTL (11298)	Body weight at castration QTL (1380)	Carcass weight QTL (11297)	Carcass weight QTL (1344)	Flight from feeder QTL (7153)	Flight from feeder QTL (7154)	Foot angle QTL (1664)	Juiciness QTL (4851)	Meat color a* QTL (15925)	Meat color a* QTL (15926)	Meat color a* QTL (15927)	Meat color b* QTL (15928)	Meat color b* QTL (15929)	Meat color b* QTL (15930)	Milk protein yield QTL (2612)	Milk yield QTL (2593)	Retail product yield QTL (1343)	Rump angle QTL (4651)	Shear force QTL (4852)	Structural soundness (legs, feet, penis, and prepuce) QTL (1665)	Teat placement QTL (1717)	Tenderness score QTL (1345)	Tenderness score QTL (1373)	Tenderness score QTL (1374)	Tenderness score QTL (4853)	Twinning QTL (1722)
357	29	46114129	46141944	305 days milk yield QTL (4506)	Body weight (birth) QTL (11299)	Body weight (weaning) QTL (11301)	Body weight (yearling) QTL (11298)	Carcass weight QTL (11297)	Carcass weight QTL (13550)	Flight from feeder QTL (7153)	Flight from feeder QTL (7154)	Juiciness QTL (4851)	Margaric acid content QTL (12212)	Milk fat percentage QTL (13547)	Milk protein percentage QTL (13548)	Shear force QTL (4852)	Somatic cell score QTL (2695)	Stillbirth (direct) QTL (13549)	Teat placement QTL (1717)	Tenderness score QTL (1345)	Tenderness score QTL (1374)	Tenderness score QTL (4853)	Twinning QTL (1722)
358	29	50406176	50444320	Flight from feeder QTL (7153)	Flight from feeder QTL (7154)	Juiciness QTL (4851)	Shear force QTL (4852)	Tenderness score QTL (1374)	Tenderness score QTL (4853)
359	X	35747690	37316701	Milking speed (EBV) QTL (10456)
360	X	43012894	43101763	Milking speed (EBV) QTL (10456)
361	X	69312310	69374495
362	X	74614513	74643582
363	X	77742160	77814341
364	X	137324586	137507665
365	X	137834335	139048093
366	X	140113328	140391131
367	X	144029324	148820237	Bovine spongiform encephalopathy QTL (1740)	Dystocia (direct) QTL (11379)
based on UMD_3.1 genome assembly
[truncated: 85 more columns]

## Sheet: Table S8
Table S8: Ratios of total CNVR length on a chromosome to the chromosomal length
Chr.	1	2	3	4	5	6	7	8	9	10	11	12	13	14	15	16	17	18	19	20	21	22	23	24	25	26	27	28	29	X	Total
No. of CNVR	24	15	15	16	17	14	23	10	15	9	17	20	4	8	15	10	12	12	21	10	12	13	6	4	12	9	2	6	7	9	367
Length of Chr. (bp)	158337067	137060424	121430405	120829699	121191424	119458736	112638659	113384836	105708250	104305016	107310763	91163125	84240350	84648390	85296676	81724687	75158596	66004023	64057457	72042655	71599096	61435874	52530062	62714930	42904170	51681464	45407902	46312546	51505224	148823899	2660906405
Total Length of CNVR (bp)	1978934	810974	779626	1167950	1974556	1355742	2680264	852597	1507818	2032792	796780	5962407	248336	658640	1445784	1040727	725590	1290748	1253710	752241	944584	608392	1002695	179251	763142	526865	101320	753773	254738	8286877	42737853
Percentage of CNVR Length	1.24982	0.591691	0.642035	0.966608	1.62929	1.1349	2.37952	0.75195	1.4264	1.94889	0.742498	6.54037	0.294795	0.778089	1.69501	1.27345	0.965412	1.95556	1.95716	1.04416	1.31927	0.990288	1.9088	0.285819	1.77871	1.01945	0.223133	1.62758	0.494587	5.56824	1.60614
Average distance of CNVR(bp)	6.59738e+06	9.13736e+06	8.09536e+06	7.55186e+06	7.12891e+06	8.53277e+06	4897333	1.13385e+07	7.04722e+06	1.15894e+07	6.3124e+06	4.55816e+06	2.10601e+07	1.0581e+07	5.68645e+06	8.17247e+06	6.26322e+06	5.50034e+06	3.05036e+06	7.20427e+06	5.96659e+06	4.72584e+06	8.75501e+06	1.56787e+07	3.57535e+06	5.74238e+06	22703951	7.71876e+06	7.35789e+06	1.6536e+07	7.25043e+06
based on UMD3.1 bovine genome assembly

## Sheet: Table S9
Table S9: Genome coordinates of CNVRs converted in BTAU4.0 bovine genome assembly
CNVR ID	Chr	Start(bp)	End(bp)	Length(bp)
1	chr1	2187084	2230406	43323
2	chr1	2275343	2299478	24136
3	chr1	12468257	12896352	428096
4	chr1	13064540	13192375	127836
5	chr1	14559752	14612107	52356
6	chr1	15234861	15340531	105671
7	chr1	16634406	16668455	34050
8	chr1	17237040	17277118	40079
9	chr1	28031951	28058264	26314
10	chr1	31017189	31072198	55010
11	chr1	31796194	31897984	101791
12	chr1	39378987	39406976	27990
13	chr1	43444164	43483580	39417
14	chr1	49379521	49395161	15641
15	chr1	52175448	52267251	91804
16	chr1	68896292	68952670	56379
17	chr1	94922286	95140346	218061
19	chr1	104774283	104871698	97416
20	chr1	125464914	125567182	102269
21	chr1	144485674	144522863	37190
23	chr1	148012769	148257368	244600
24	chr1	148486316	148577673	91358
25	chr2	4193184	4214813	21630
26	chr2	57802318	57844275	41958
27	chr2	69376345	69417258	40914
28	chr2	85265899	85389383	123485
29	chr2	85831003	85911214	80212
31	chr2	103232085	103252863	20779
32	chr2	105099932	105137667	37736
33	chr2	116617950	116722351	104402
34	chr2	127590392	128002641	412250
36	chr2	134732285	134766956	34672
37	chr2	137169721	137195725	26005
38	chr2	139662904	139703128	40225
39	chr2	139777825	139825542	47718
40	chr3	1239977	1311419	71443
41	chr3	18488273	18520404	32132
42	chr3	34121032	34140899	19868
43	chr3	35879851	35911187	31337
44	chr3	40201985	40256656	54672
45	chr3	41375373	41426067	50695
46	chr3	43262958	43317095	54138
47	chr3	48526655	48580758	54104
48	chr3	57486988	57498481	11494
50	chr3	67904292	68018073	113782
51	chr3	90488060	90512321	24262
52	chr3	116301658	116327381	25724
53	chr3	119940593	119992352	51760
54	chr3	125095160	125128121	32962
55	chr4	23555922	23597165	41244
56	chr4	32900974	32952973	52000
57	chr4	33682354	33744206	61853
58	chr4	38318186	38340426	22241
59	chr4	40554102	40892021	337920
60	chr4	68266966	68305132	38167
61	chr4	85872395	85911392	38998
62	chr4	94625303	94681762	56460
63	chr4	108789990	108860316	70327
64	chr4	108925447	109007022	81576
65	chr4	110369997	110404309	34313
66	chr4	111482458	111518394	35937
67	chr4	111572595	111644907	72313
68	chr4	117141468	117256747	115280
69	chr4	117899302	117992442	93141
70	chr4	118276099	118293231	17133
71	chr5	3178725	3229055	50331
72	chr5	50881852	50915707	33856
74	chr5	63185150	63995513	810364
75	chr5	81255238	81299611	44374
76	chr5	81625167	81680589	55423
77	chr5	113431442	113514865	83424
78	chr5	115785799	115862327	76529
79	chr5	117140667	117223068	82402
80	chr5	117997645	118057453	59809
81	chr5	120861965	120896262	34298
82	chr5	121512646	121527555	14910
85	chr5	124707742	124732823	25082
86	chr5	125130444	125212406	81963
87	chr5	125684055	125763041	78987
88	chr6	9990685	10315736	325052
89	chr6	33610338	33648057	37720
90	chr6	38221767	38342289	120523
91	chr6	53473638	53822567	348930
93	chr6	61472388	61591098	118711
94	chr6	76988187	77113492	125306
95	chr6	78918211	78980922	62712
102	chr7	3669064	3740218	71155
103	chr7	3955990	3982231	26242
107	chr7	12420233	12502354	82122
108	chr7	13290719	13351010	60292
109	chr7	28402314	28430684	28371
110	chr7	33992885	34037615	44731
111	chr7	35961692	36031160	69469
112	chr7	37303737	37352022	48286
113	chr7	38163684	38251749	88066
114	chr7	38815461	38850627	35167
115	chr7	40672063	40824760	152698
116	chr7	40929532	41162969	233438
117	chr7	43128205	43140249	12045
118	chr7	43356626	43373052	16427
119	chr7	51348566	51393588	45023
120	chr7	60538513	60550125	11613
121	chr7	61412926	61440914	27989
122	chr7	68505639	68538446	32808
123	chr7	76626567	76674263	47697
124	chr7	93796805	93844649	47845
125	chr8	12717816	12775222	57407
126	chr8	13249073	13314769	65697
127	chr8	26480608	26524029	43422
128	chr8	34359422	34694186	334765
129	chr8	36484084	36526927	42844
130	chr8	36886478	36965188	78711
131	chr8	57160878	57189193	28316
132	chr8	64005594	64057837	52244
133	chr8	97817901	97902133	84233
135	chr9	2173844	2267503	93660
136	chr9	28206275	28249941	43667
137	chr9	32183467	32224114	40648
138	chr9	45914310	45976508	62199
139	chr9	46896164	47043712	147549
140	chr9	49981423	50022261	40839
141	chr9	51303515	51327959	24445
142	chr9	53436613	53950528	513916
143	chr9	57616485	57663931	47447
144	chr9	59353371	59370597	17227
145	chr9	71405137	71558208	153072
147	chr9	77587029	77609782	22754
148	chr9	95542257	95687694	145438
149	chr9	98863718	98899962	36245
150	chr10	1014826	1073813	58988
151	chr10	11823670	11855639	31970
152	chr10	21998491	22040690	42200
154	chr10	26426582	26460442	33861
156	chr10	54912945	55001828	88884
157	chr10	79542214	79558720	16507
158	chr10	90609926	90634462	24537
159	chr11	2290086	2313312	23227
160	chr11	13594666	13663923	69258
161	chr11	14215075	14237778	22704
162	chr11	47588098	47622271	34174
163	chr11	54570605	54600033	29429
164	chr11	83575860	83613471	37612
165	chr11	91446644	91486683	40040
166	chr11	96616168	96638560	22393
168	chr11	101342295	101410508	68214
169	chr11	102339764	102372365	32602
170	chr11	107677192	107774804	97613
171	chr11	108156040	108180061	24022
172	chr11	108443374	108490022	46649
175	chr11	109707810	109780037	72228
178	chr12	353538	490766	137229
179	chr12	4213644	4291194	77551
181	chr12	12682472	12703128	20657
182	chr12	16271737	16297996	26260
183	chr12	21196282	21217647	21366
185	chr12	37800355	37879414	79060
186	chr12	43121436	43274032	152597
187	chr12	57789187	57826780	37594
188	chr12	65303439	65314314	10876
189	chr12	65891914	65929546	37633
195	chr12	83798199	83824874	26676
196	chr13	8971247	9006675	35429
198	chr13	56045155	56070741	25587
199	chr13	63184084	63248824	64741
200	chr14	84498	117333	32836
203	chr14	2064837	2106817	41981
204	chr14	46879099	46998669	119571
206	chr14	63260968	63396052	135085
207	chr14	75687881	75860025	172145
210	chr15	2021441	2044073	22633
211	chr15	2222289	2237849	15561
212	chr15	25907156	25955608	48453
213	chr15	38947230	38993572	46343
214	chr15	46367884	46368742	859
217	chr15	52558723	52575154	16432
219	chr15	70154061	70197964	43904
220	chr15	79103435	79149157	45723
225	chr16	6219924	6276412	56489
226	chr16	7796539	8043637	247099
227	chr16	8704942	8821648	116707
228	chr16	38643551	38677007	33457
229	chr16	43138947	43240537	101591
230	chr16	47224550	47258366	33817
231	chr16	48535749	48610650	74902
233	chr17	23948233	24019220	70988
234	chr17	24726434	24749728	23295
235	chr17	27786358	27839177	52820
236	chr17	38879124	39042945	163822
237	chr17	42763751	42798543	34793
239	chr17	57676821	57698356	21536
240	chr17	67591617	67612812	21196
241	chr17	68981766	69022607	40842
242	chr17	72115064	72136123	21060
243	chr17	75108497	75293369	184873
245	chr18	986274	997495	11222
246	chr18	11623872	11724562	100691
247	chr18	12587302	12643212	55911
250	chr18	18038781	18060612	21832
251	chr18	25688274	25727054	38781
252	chr18	25941604	25975691	34088
254	chr18	56753167	56785180	32014
256	chr18	62544606	62602524	57919
258	chr19	7489132	7509470	20339
259	chr19	11002704	11036090	33387
261	chr19	20790816	20823160	32345
262	chr19	21441780	21468691	26912
263	chr19	25101065	25134625	33561
264	chr19	35466965	35542825	75861
265	chr19	35994837	36053186	58350
266	chr19	44641717	44817034	175318
267	chr19	49690249	49735812	45564
269	chr19	52806675	52836618	29944
270	chr19	52998429	53094669	96241
272	chr19	55770076	55816435	46360
273	chr19	56276749	56315002	38254
274	chr19	56318377	56419301	100925
277	chr19	64760931	64792935	32005
278	chr20	5958425	6010513	52089
279	chr20	18169408	18222423	53016
280	chr20	41712253	41750301	38049
281	chr20	48297978	48334582	36605
283	chr20	58959279	59203906	244628
284	chr20	63482013	63554661	72649
286	chr20	74020360	74035966	15607
287	chr20	75080409	75346433	266025
288	chr21	814058	855843	41786
289	chr21	27407973	27452786	44814
291	chr21	34313439	34352289	38851
292	chr21	34705401	34800307	94907
294	chr21	34960204	34975649	15446
295	chr21	42144109	42577092	432984
296	chr21	47247228	47280563	33336
297	chr21	56003052	56041334	38283
299	chr21	58107859	58138889	31031
300	chr22	11037212	11067604	30393
301	chr22	12096541	12127294	30754
302	chr22	13798769	13842245	43477
303	chr22	20769995	20810315	40321
304	chr22	25973955	26051578	77624
305	chr22	42633839	42660237	26399
306	chr22	51033899	51083808	49910
307	chr22	54688746	54720478	31733
308	chr22	57717177	57770137	52961
309	chr22	60298190	60367444	69255
310	chr22	60445632	60507799	62168
313	chr23	17843864	17888632	44769
314	chr23	26180182	26313381	133200
316	chr23	28979318	29021625	42308
317	chr23	29418525	29475943	57419
318	chr23	50427376	50502594	75219
319	chr24	8202222	8245191	42970
320	chr24	38518597	38558104	39508
322	chr24	49965216	49999671	34456
323	chr25	783685	829121	45437
324	chr25	1048451	1155101	106651
327	chr25	10598700	10646562	47863
328	chr25	12197516	12216305	18790
329	chr25	26424111	26456484	32374
330	chr25	36868232	36966605	98374
331	chr25	42578358	42615848	37491
332	chr25	43078617	43214762	136146
333	chr25	43311740	43349857	38118
334	chr25	43782391	43822371	39981
335	chr26	3152912	3224689	71778
337	chr26	24633290	24687037	53748
338	chr26	26735016	26762387	27372
339	chr26	37391117	37414172	23056
340	chr26	45074076	45145027	70952
341	chr26	45387351	45424428	37078
344	chr27	9803083	9846423	43341
345	chr27	37741354	37798534	57181
350	chr28	37189696	37206785	17090
351	chr28	41488672	41507449	18778
353	chr29	29041065	29072341	31277
354	chr29	30698290	30703323	5034
355	chr29	42867575	42890502	22928
357	chr29	47429116	47455794	26679
360	chrX	26305545	26394775	89231
based on BTAU4.0 bovine genome assembly
